# Supplementary material for: Human Plastins are Novel Cytoskeletal pH Sensors with a Reduced F-actin Bundling Capacity at Basic pH
Source: J Mol Biol. Author manuscript; Available in PMC 2025 Jul 30. (PMC12309418; doi:10.1016/j.jmb.2025.169306)
Supplement: Appendix-A2_Source data [file NIHMS2097282-supplement-Appendix-A2_Source_data.xlsx]

## Sheet: Fig1B, S1A, S1E
	Light scattering
	PLS2 + Actin																																													Actin alone
	time (s)	pH 6.6	pH 6.6	pH 6.6	avg	stdev	pH 6.8	pH 6.8	pH 6.8	avg	stdev	pH 7	pH7-30mMKCl	pH 7	pH 7	avg	stdev	pH 7.2	pH 7.2	pH 7.2	avg	stdev	pH 7.4	pH 7.4	pH 7.4	avg	stdev	pH 7.6	pH 7.6	pH 7.6	avg	stdev	pH 7.8	pH 7.8	pH 7.8	avg	stdev	pH 8	pH8-30mMKCl	pH 8	pH 8	avg	stdev			time (s)	ph7(1)	pH7(2)	pH 7 avg
	5	151804	191549	148244	163866	19629	130400	124462	125143	126668	2653.47	141441	104756	125665	149127	130247	16974.8	107219	121397	123068	117228	7110.2	-23515.4	106765	246484	109911	110249	63511.1	91976.9	16733.4	57407.1	31019.8	45402.5	67253.5	65195.9	59284	9851.57	15101.7	15837.8	65719.4	44097.5	35189.1	21150.9			0	26264.9	14418.4	20341.7
	10	275679	349573	250836	292029	41934.3	228665	237881	227384	231310	4675.9	247580	188425	227646	248497	228037	24340.2	199027	220789	221632	213816	10463.3	42020.9	213994	300007	185341	107253	132393	186978	72334.5	130569	46820.9	100127	154220	114358	122901	22894.9	43583	39743.5	118669	86285.4	72070.3	32519.6			5	40302.9	34360.7	37331.8
	15	377094	480681	337879	398551	60240.9	313980	338487	318367	323612	10670.1	341732	263620	318980	337536	315467	31134.4	282568	311392	310694	301551	13426.4	104528	310794	349813	255045	107617	196900	274045	125009	198651	60856.4	150961	235080	160142	182061	37676.9	70276.8	62155.6	167880	125287	106400	43008.7			10	53439.1	52707.3	53073.2
	20	460474	589782	411922	487393	75064.5	388095	427753	399355	405068	16686.8	425275	331209	400795	417341	393655	37119.3	358599	393990	391183	381257	16062.8	164148	398196	396194	319513	109863	257315	353866	174911	262031	73134.1	198191	310268	202783	237081	51785.3	95300	83170	213620	161346	138359	52660.7			15	65731.3	69585.8	67658.6
	25	529344	680878	475087	561769	87086.2	452523	506984	471466	476991	22574.3	499426	391971	474099	488889	463597	42320.1	427808	469296	463938	453681	18425.3	221012	477131	439419	379187	112902	313901	427072	222189	321054	83795.6	242083	380191	242502	288259	65006.4	118762	102876	256140	194691	168117	61535.3			20	77233.9	85113.8	81173.8
	30	586515	757233	529138	624295	96875.5	508571	577333	535696	540533	28279.6	565265	446608	539793	553056	526181	46816.2	490818	537963	529714	519498	20557.6	275249	548436	479734	434473	116029	366905	494235	266983	376041	92999.9	282881	445224	279502	335869	77338.4	140766	121359	295669	225528	195830	69691.9			25	87997.5	99399.3	93698.4
	35	634227	821511	575546	677095	104890	557370	639821	592924	596705	33766.6	623746	495746	598682	610624	582199	50695.1	548197	600581	589194	579324	22495.4	326980	612865	517365	485737	118836	416556	555879	309423	427286	100901	320812	505717	313972	380167	88821	161406	138696	332423	254052	221644	77187.1			30	98069.6	112542	105306
	40	674271	875885	615535	721897	111495	599896	695352	643934	646394	39008.2	675712	539948	651486	662292	632359	54039.4	600461	657690	642993	633715	24267.5	376321	671098	552521	533314	121106	463071	612481	349635	475062	107641	356088	561993	346089	421390	99504.8	180771	154961	366602	280439	245693	84073.6			35	107495	124632	116064
	45	708078	922128	650125	760111	116981	636995	744724	689420	690379	43985.2	721912	579722	698849	708684	677292	56923.3	648076	709783	691667	683175	25897.2	423383	723748	585393	577508	122750	506652	664478	387737	519622	113351	388903	614353	376018	459758	109441	198945	170222	398390	304855	268103	90400.1			40	116314	135756	126035
	50	736795	961689	680167	792883	121582	669396	788644	729996	729345	48685	763007	615519	741346	750359	717558	59412.2	691469	757305	735716	728163	27403.1	468271	771365	616156	618598	123750	547487	712266	423841	561198	118147	419437	663076	403910	495474	118682	216006	184545	427958	327449	288990	96211.7			45	124567	145989	135278
	55	761339	995749	706369	821152	125481	697730	827739	766210	763893	53101.1	799581	647749	779492	787816	753659	61562.8	731024	800665	775592	769094	28799.8	511086	814448	644972	656835	124131	585753	756207	458054	600005	122137	447857	708423	429908	528729	127273	232025	197989	455467	348363	308461	101550			50	132290	155403	143847
	60	782449	1.02527e+06	729324	845682	128828	722543	862561	798547	794550	57232	832154	676775	813747	821501	786044	63424.3	767093	840234	811704	806344	30099.3	551924	853443	671989	692452	123942	621615	796633	490475	636241	125416	474319	750633	454144	559698	135262	247070	210610	481063	367725	326617	106453			55	139516	164065	151790
	65	800720	1.05105e+06	749527	867098	131740	744305	893600	827437	821781	61080.4	861184	702926	844522	851813	815111	65038.8	799995	876350	844417	840254	31310.7	590876	888754	697343	725658	123245	655228	833846	521200	670091	128069	498964	789930	476740	588545	142690	261206	222461	504884	385655	343552	110956			60	146279	172033	159156
	70	816631	1.07372e+06	767390	885913	134311	763426	921290	853261	845993	64652.4	887076	726497	872184	879109	841217	66442.6	830017	909320	874065	871134	32441.6	628029	920745	721160	756645	122106	686736	868120	550318	701725	130174	521926	826523	497811	615420	149597	274490	233592	527058	402261	359350	115091			65	152607	179363	165985
	75	830569	1.09381e+06	783260	902547	136617	780257	946015	876360	867544	67956.6	910189	747751	897062	903708	864678	67666.7	857424	939426	900946	899265	33498.1	663468	949742	743554	785588	120591	716276	899707	577916	731299	131799	543327	860603	517463	640464	156019	286977	244047	547701	417647	374093	118888			70	158528	186107	172318
	80	842849	1.11176e+06	797425	917345	138718	795104	968112	897033	886750	71003.6	930841	766926	919450	925893	885778	68737.6	882454	966921	925330	924902	34484.9	697270	976042	764633	812648	118765	743972	928836	604073	758960	133007	563281	892350	535795	663808	161992	298720	253871	566925	431904	387855	122375			75	164069	192311	178190
	85	853727	1.12792e+06	810129	930591	140660	808229	987883	915549	903887	73805.6	949314	784235	939610	945921	904770	69678.1	905324	992040	947461	948275	35406.3	729513	999909	784492	837971	116686	769944	955716	628866	784842	133851	581893	921929	552898	685573	167547	309767	263104	584829	445121	400705	125577			80	169254	198019	183637
	90	863413	1.14256e+06	821576	942518	142482	819860	1.00559e+06	932144	919199	76375.4	965856	799867	957777	964018	921879	70507.4	926230	1.01499e+06	967558	969593	36265.7	760267	1.02158e+06	803223	861691	114413	794303	980539	652368	809070	134382	599262	949495	568858	705872	172714	320161	271783	601510	457375	412707	128517			85	174106	203270	188688
	95	872079	1.15594e+06	831936	953320	144212	830196	1.02148e+06	947029	932900	78726.6	980687	813995	974161	980387	937308	71242.1	945352	1.03597e+06	985820	989048	37066.2	789602	1.04128e+06	820906	883929	111995	817151	1.00348e+06	674647	831759	134642	615476	975191	583755	724807	177521	329945	279944	617054	468742	423921	131216			90	178646	208101	193374
	100	879865	1.16825e+06	841353	963157	145874	839405	1.03574e+06	960391	945179	80872.9	994002	826773	988950	995211	951234	71896.3	962851	1.05516e+06	1.00242e+06	1.00681e+06	37810.5	817584	1.05919e+06	837619	904798	109479	838587	1.02469e+06	695768	853016	134671	630620	999150	597663	742477	181993	339159	287619	631543	479289	434403	133693			95	182895	212546	197720
	105	886889	1.17964e+06	849950	972161	147485	847636	1.04857e+06	972396	956202	82828.2	1.00597e+06	838337	1.00231e+06	1.00865e+06	963819	72481.9	978877	1.0727e+06	1.01753e+06	1.02304e+06	38501.1	844275	1.0755e+06	853430	924401	106907	858700	1.04433e+06	715792	872941	134503	644771	1.0215e+06	610649	758972	186154	347838	294840	645052	489078	444202	135968			100	186870	216634	201752
	110	893248	1.19025e+06	857830	980443	149061	855015	1.06014e+06	983192	966114	84606	1.01676e+06	848813	1.0144e+06	1.02086e+06	975206	73009.3	993562	1.08876e+06	1.03129e+06	1.03787e+06	39140.4	869734	1.09035e+06	868405	942831	104316	877576	1.06252e+06	734777	891625	134169	658000	1.04234e+06	622779	774374	190027	356018	301635	657651	498168	453368	138056			105	190590	220396	205493
	115	899024	1.20019e+06	865078	988096	150610	861654	1.07057e+06	992910	975044	86219.4	1.02648e+06	858311	1.02534e+06	1.03195e+06	985521	73487.2	1.00703e+06	1.10345e+06	1.04383e+06	1.05144e+06	39730.6	894020	1.1039e+06	882602	960174	101737	895294	1.07939e+06	752779	909153	133696	670375	1.0618e+06	634112	788761	193632	363729	308032	669405	506613	461945	139973			110	194071	223857	208964
	120	904286	1.20954e+06	871770	995197	152140	867648	1.08e+06	1.00167e+06	983106	87681.2	1.03528e+06	866931	1.03525e+06	1.04206e+06	994879	73922.9	1.01939e+06	1.11691e+06	1.05527e+06	1.06386e+06	40273.9	917186	1.11627e+06	896075	976510	99199.7	911929	1.09504e+06	769850	925605	133108	681956	1.07996e+06	644703	802206	196988	371002	314055	680374	514460	469973	141733			115	197329	227040	212185
	125	909091	1.21837e+06	877968	1.00181e+06	153658	873079	1.08855e+06	1.00956e+06	990398	89003.5	1.04324e+06	874763	1.04425e+06	1.05128e+06	1.00338e+06	74322.8	1.03074e+06	1.12924e+06	1.06572e+06	1.07523e+06	40772.4	939284	1.12757e+06	908876	991910	96727.1	927549	1.10957e+06	786039	941053	132426	692802	1.09692e+06	654604	814774	200113	377864	319729	690614	521756	477491	143349			120	200377	229969	215173
	130	913490	1.22676e+06	883726	1.00799e+06	155168	878019	1.09631e+06	1.0167e+06	997009	90197.9	1.05046e+06	881886	1.05243e+06	1.0597e+06	1.01112e+06	74692.2	1.04117e+06	1.14054e+06	1.07527e+06	1.08566e+06	41228.1	960363	1.13791e+06	921050	1.00644e+06	94340	942219	1.12309e+06	801392	955566	131670	702963	1.11276e+06	663862	826528	203024	384342	325075	700178	528544	484535	144832			125	203230	232664	217947
	135	917525	1.23474e+06	889090	1.01379e+06	156672	882530	1.10337e+06	1.02314e+06	1.00302e+06	91275.2	1.05703e+06	888374	1.05988e+06	1.06741e+06	1.01817e+06	75035.9	1.05077e+06	1.15091e+06	1.08401e+06	1.09523e+06	41643.1	980471	1.14739e+06	932640	1.02017e+06	92055.2	956002	1.13566e+06	815955	969207	130854	712490	1.12756e+06	672522	837524	205735	390459	330115	709113	534861	491137	146193			130	205899	235143	220521
	140	921231	1.24237e+06	894099	1.01924e+06	158172	886665	1.10981e+06	1.02898e+06	1.00849e+06	92245.8	1.06303e+06	894290	1.06666e+06	1.07448e+06	1.02462e+06	75357.5	1.05962e+06	1.16042e+06	1.09201e+06	1.10402e+06	42019.4	999652	1.15608e+06	943685	1.03314e+06	89886.2	968953	1.14738e+06	829769	982034	129993	721427	1.1414e+06	680626	847818	208262	396239	334866	717464	540743	497328	147443			135	208397	237423	222910
	145	924642	1.24968e+06	898788	1.02437e+06	159669	890471	1.11571e+06	1.03427e+06	1.01348e+06	93119.1	1.06851e+06	899693	1.07286e+06	1.08099e+06	1.03051e+06	75660.5	1.06777e+06	1.16916e+06	1.09936e+06	1.1121e+06	42358.9	1.01795e+06	1.16407e+06	954221	1.04541e+06	87843.5	981125	1.15831e+06	842873	994101	129101	729817	1.15434e+06	688212	857458	210617	401703	339349	725272	546224	503137	148590			140	210734	239522	225128
	150	927785	1.2567e+06	903186	1.02922e+06	161164	893987	1.12111e+06	1.03907e+06	1.01805e+06	93904.1	1.07353e+06	904634	1.07853e+06	1.08698e+06	1.03592e+06	75947.7	1.0753e+06	1.17719e+06	1.10611e+06	1.11953e+06	42663.6	1.0354e+06	1.17142e+06	964282	1.05703e+06	85934.6	992569	1.16851e+06	855306	1.00546e+06	128188	737697	1.16646e+06	695315	866489	212813	406870	343579	732576	551333	508590	149643			145	212921	241452	227186
	155	930684	1.26345e+06	907319	1.03382e+06	162655	897250	1.12607e+06	1.04343e+06	1.02225e+06	94609.1	1.07814e+06	909161	1.08372e+06	1.09251e+06	1.04088e+06	76221.5	1.08226e+06	1.18457e+06	1.11232e+06	1.12638e+06	42935.3	1.05206e+06	1.17819e+06	973899	1.06805e+06	84164.3	1.00333e+06	1.17804e+06	867103	1.01616e+06	127263	745106	1.17779e+06	701970	874956	214860	411759	347573	739413	556100	513711	150611			150	214967	243228	229097
	160	933361	1.26996e+06	911210	1.03818e+06	164144	900289	1.13065e+06	1.0474e+06	1.02611e+06	95241.6	1.08239e+06	913316	1.08849e+06	1.09762e+06	1.04546e+06	76483.8	1.08869e+06	1.19136e+06	1.11804e+06	1.1327e+06	43175.9	1.06794e+06	1.18444e+06	983100	1.07849e+06	82535.1	1.01345e+06	1.18696e+06	878297	1.02624e+06	126334	752075	1.18841e+06	708207	882897	216771	416387	351345	745814	560550	518524	151499			155	216883	244861	230872
	165	935835	1.27624e+06	914878	1.04232e+06	165630	903130	1.13488e+06	1.05102e+06	1.02968e+06	95808.9	1.08633e+06	917135	1.09288e+06	1.10237e+06	1.04968e+06	76736.4	1.09466e+06	1.19762e+06	1.12332e+06	1.13853e+06	43387.1	1.08309e+06	1.19022e+06	991911	1.08841e+06	81047.1	1.02298e+06	1.19531e+06	888921	1.03574e+06	125409	758635	1.19836e+06	714054	890349	218554	420771	354909	751811	564707	523049	152315			160	218675	246364	232519
	170	938123	1.28231e+06	918340	1.04626e+06	167110	905795	1.13881e+06	1.05432e+06	1.03297e+06	96317.3	1.08997e+06	920654	1.09693e+06	1.10679e+06	1.05359e+06	76980.6	1.10019e+06	1.20338e+06	1.1282e+06	1.14392e+06	43570.7	1.09755e+06	1.19558e+06	1.00036e+06	1.09783e+06	79698.5	1.03195e+06	1.20315e+06	899005	1.0447e+06	124493	764816	1.20768e+06	719540	897347	220219	424926	358278	757432	568593	527307	153064			165	220352	247747	234049
	175	940241	1.28819e+06	921612	1.05001e+06	168586	908306	1.14246e+06	1.05733e+06	1.03603e+06	96772.8	1.09336e+06	923902	1.10067e+06	1.11091e+06	1.05721e+06	77217.9	1.10533e+06	1.2087e+06	1.13272e+06	1.14892e+06	43728.3	1.11134e+06	1.20055e+06	1.00846e+06	1.10678e+06	78485.7	1.04039e+06	1.2105e+06	908576	1.05316e+06	123592	770643	1.21643e+06	724689	903922	221774	428865	361465	762703	572229	531316	153753			170	221921	249019	235470
	180	942202	1.29388e+06	924707	1.0536e+06	170055	910678	1.14587e+06	1.06009e+06	1.03888e+06	97180.9	1.09653e+06	926907	1.10413e+06	1.11476e+06	1.06058e+06	77449	1.11012e+06	1.21362e+06	1.13691e+06	1.15355e+06	43861.7	1.1245e+06	1.20517e+06	1.01624e+06	1.1153e+06	77403.8	1.04834e+06	1.21742e+06	917664	1.06114e+06	122709	776142	1.22464e+06	729523	910103	223227	432602	364480	767651	575634	535092	154386			175	223389	250189	236789
	185	944018	1.29939e+06	927639	1.05702e+06	171516	912928	1.14906e+06	1.06262e+06	1.04154e+06	97546.6	1.09949e+06	929693	1.10735e+06	1.11838e+06	1.06373e+06	77675	1.11457e+06	1.21816e+06	1.14081e+06	1.15785e+06	43972.2	1.13705e+06	1.20948e+06	1.02372e+06	1.12342e+06	76446.5	1.05584e+06	1.22393e+06	926292	1.06869e+06	121848	781335	1.23236e+06	734065	915919	224586	436150	367335	772296	578824	538651	154967			180	224763	251266	238015
	190	945702	1.30474e+06	930417	1.06029e+06	172970	915067	1.15205e+06	1.06495e+06	1.04402e+06	97874.3	1.10227e+06	932281	1.11034e+06	1.12177e+06	1.06667e+06	77896.5	1.11874e+06	1.22237e+06	1.14444e+06	1.16185e+06	44061.5	1.14903e+06	1.2135e+06	1.03091e+06	1.13115e+06	75606.5	1.0629e+06	1.23006e+06	934486	1.07582e+06	121013	786243	1.2396e+06	738335	921394	225857	439519	370040	776661	581816	542009	155502			185	226049	252256	239153
	195	947262	1.30994e+06	933051	1.06342e+06	174414	917107	1.15487e+06	1.06709e+06	1.04636e+06	98168.4	1.10489e+06	934693	1.11314e+06	1.12498e+06	1.06942e+06	78114	1.12263e+06	1.22627e+06	1.14783e+06	1.16558e+06	44130.9	1.16045e+06	1.21727e+06	1.03784e+06	1.13852e+06	74875.9	1.06956e+06	1.23585e+06	942267	1.08256e+06	120205	790885	1.24642e+06	742351	926551	227046	442721	372603	780765	584625	545179	155994			190	227252	253168	240210
	200	948710	1.31498e+06	935552	1.06642e+06	175847	919057	1.15754e+06	1.06906e+06	1.04855e+06	98432.4	1.10737e+06	936944	1.11575e+06	1.128e+06	1.07202e+06	78328.2	1.12627e+06	1.22988e+06	1.15101e+06	1.16905e+06	44181.8	1.17135e+06	1.2208e+06	1.04451e+06	1.14555e+06	74246.3	1.07585e+06	1.24131e+06	949659	1.08894e+06	119425	795281	1.25283e+06	746131	931414	228160	445766	375033	784627	587265	548173	156447			195	228378	254006	241192
	205	950052	1.31989e+06	937926	1.06929e+06	177270	920928	1.16006e+06	1.07087e+06	1.05062e+06	98669.8	1.10971e+06	939052	1.1182e+06	1.13087e+06	1.07446e+06	78539.4	1.12969e+06	1.23324e+06	1.15398e+06	1.1723e+06	44215.5	1.18175e+06	1.22412e+06	1.05094e+06	1.15227e+06	73708.9	1.08178e+06	1.24648e+06	956682	1.09498e+06	118677	799446	1.25887e+06	749691	936002	229203	448663	377339	788263	589748	551003	156864			200	229432	254777	242104
	210	951298	1.32465e+06	940181	1.07204e+06	178680	922725	1.16246e+06	1.07255e+06	1.05258e+06	98883.7	1.11194e+06	941031	1.12051e+06	1.1336e+06	1.07677e+06	78747.9	1.13291e+06	1.23637e+06	1.15677e+06	1.17535e+06	44233.2	1.19168e+06	1.22725e+06	1.05715e+06	1.15869e+06	73254.9	1.08738e+06	1.25137e+06	963355	1.1007e+06	117960	803397	1.26456e+06	753046	940334	230181	451421	379529	791688	592086	553681	157249			205	230417	255487	242952
	215	952454	1.32929e+06	942325	1.07469e+06	180077	924455	1.16474e+06	1.07411e+06	1.05443e+06	99076.9	1.11407e+06	942892	1.12269e+06	1.13619e+06	1.07896e+06	78954.1	1.13594e+06	1.23928e+06	1.1594e+06	1.17821e+06	44236.2	1.20114e+06	1.2302e+06	1.06314e+06	1.16483e+06	72875.5	1.09267e+06	1.25601e+06	969697	1.10613e+06	117275	807147	1.26992e+06	756210	944427	231099	454048	381609	794919	594289	556216	157603			210	231340	256139	243740
	220	953527	1.3338e+06	944363	1.07723e+06	181461	926125	1.16692e+06	1.07555e+06	1.0562e+06	99252	1.1161e+06	944648	1.12474e+06	1.13868e+06	1.08104e+06	79158	1.13879e+06	1.242e+06	1.16189e+06	1.18089e+06	44225.4	1.21018e+06	1.233e+06	1.06893e+06	1.1707e+06	72562.4	1.09767e+06	1.26042e+06	975725	1.11127e+06	116623	810711	1.27499e+06	759195	948299	231961	456552	383585	797968	596368	558618	157930			215	232203	256740	244472
	225	954523	1.33819e+06	946301	1.07967e+06	182831	927739	1.16901e+06	1.07689e+06	1.05788e+06	99411	1.11805e+06	946310	1.12669e+06	1.14105e+06	1.08303e+06	79360	1.14149e+06	1.24454e+06	1.16423e+06	1.18342e+06	44202.1	1.2188e+06	1.23565e+06	1.07453e+06	1.17632e+06	72307.2	1.1024e+06	1.26461e+06	981455	1.11615e+06	116004	814100	1.27977e+06	762015	951963	232770	458941	385466	800848	598332	560897	158232			220	233011	257292	245152
	230	955447	1.34246e+06	948145	1.08202e+06	184186	929302	1.17101e+06	1.07814e+06	1.05948e+06	99556.3	1.11992e+06	947885	1.12854e+06	1.14333e+06	1.08492e+06	79560	1.14405e+06	1.24692e+06	1.16646e+06	1.18581e+06	44167.1	1.22702e+06	1.23816e+06	1.07994e+06	1.18171e+06	72102.2	1.10687e+06	1.26859e+06	986905	1.12079e+06	115417	817327	1.2843e+06	764680	955435	233532	461220	387255	803570	600189	563059	158510			225	233767	257801	245784
	235	956306	1.34662e+06	949900	1.08428e+06	185526	930817	1.17294e+06	1.0793e+06	1.06102e+06	99689.4	1.12173e+06	949383	1.13031e+06	1.14553e+06	1.08674e+06	79758.3	1.14648e+06	1.24914e+06	1.16858e+06	1.18807e+06	44121.4	1.23487e+06	1.24056e+06	1.08519e+06	1.18687e+06	71940.2	1.11111e+06	1.27238e+06	992087	1.12519e+06	114863	820401	1.28858e+06	767202	958726	234248	463397	388960	806145	601948	565112	158768			230	234474	258268	246371
	240	957103	1.35068e+06	951570	1.08645e+06	186850	932287	1.17481e+06	1.08038e+06	1.06249e+06	99812.2	1.12347e+06	950811	1.13199e+06	1.14765e+06	1.08848e+06	79954.9	1.14878e+06	1.25124e+06	1.17059e+06	1.1902e+06	44065.8	1.24236e+06	1.24285e+06	1.09026e+06	1.19182e+06	71814.2	1.11512e+06	1.276e+06	997017	1.12938e+06	114341	823333	1.29263e+06	769588	961850	234923	465477	390584	808584	603614	567065	159007			235	235136	258698	246917
	245	957843	1.35462e+06	953160	1.08854e+06	188157	933717	1.1766e+06	1.08139e+06	1.0639e+06	99926	1.12516e+06	952175	1.1336e+06	1.14969e+06	1.09016e+06	80149.9	1.15098e+06	1.25321e+06	1.17252e+06	1.19223e+06	44001.3	1.2495e+06	1.24505e+06	1.09519e+06	1.19658e+06	71718.2	1.11893e+06	1.27946e+06	1.00171e+06	1.13336e+06	113850	826132	1.29647e+06	771849	964817	235559	467466	392133	810896	605196	568923	159229			240	235756	259094	247425
	250	958530	1.35847e+06	954674	1.09056e+06	189448	935109	1.17835e+06	1.08234e+06	1.06526e+06	100032	1.12679e+06	953483	1.13515e+06	1.15167e+06	1.09177e+06	80343.3	1.15308e+06	1.25506e+06	1.17436e+06	1.19416e+06	43928.5	1.25632e+06	1.24715e+06	1.09996e+06	1.20114e+06	71646.3	1.12253e+06	1.28276e+06	1.00617e+06	1.13716e+06	113390	828807	1.30012e+06	773994	967639	236159	469369	393611	813090	606699	570692	159434			245	236335	259458	247897
	255	959169	1.36222e+06	956115	1.0925e+06	190723	936464	1.18003e+06	1.08323e+06	1.06657e+06	100132	1.12838e+06	954738	1.13664e+06	1.1536e+06	1.09334e+06	80535.2	1.15508e+06	1.25681e+06	1.17612e+06	1.196e+06	43848.2	1.26283e+06	1.24916e+06	1.10458e+06	1.20553e+06	71593.4	1.12596e+06	1.28592e+06	1.01042e+06	1.14077e+06	112960	831365	1.30358e+06	776029	970324	236726	471191	395022	815173	608128	572379	159625			250	236878	259793	248335
	260	959761	1.36587e+06	957489	1.09437e+06	191980	937785	1.18168e+06	1.08406e+06	1.06784e+06	100226	1.12992e+06	955946	1.13807e+06	1.15546e+06	1.09485e+06	80725.4	1.157e+06	1.25847e+06	1.17781e+06	1.19776e+06	43761	1.26904e+06	1.25111e+06	1.10908e+06	1.20974e+06	71555	1.12921e+06	1.28895e+06	1.01447e+06	1.14421e+06	112560	833814	1.30687e+06	777963	972881	237262	472937	396371	817152	609490	573988	159803			255	237385	260101	248743
	265	960312	1.36943e+06	958796	1.09618e+06	193220	939074	1.18327e+06	1.08484e+06	1.06906e+06	100316	1.13142e+06	957112	1.13945e+06	1.15728e+06	1.09632e+06	80914.2	1.15884e+06	1.26004e+06	1.17945e+06	1.19944e+06	43667.7	1.27496e+06	1.25298e+06	1.11344e+06	1.21379e+06	71526.8	1.1323e+06	1.29186e+06	1.01832e+06	1.14749e+06	112187	836161	1.31e+06	779801	975320	237769	474610	397661	819036	610789	575524	159969			260	237860	260385	249122
	270	960824	1.37291e+06	960042	1.09792e+06	194442	940333	1.18483e+06	1.08558e+06	1.07025e+06	100403	1.13289e+06	958238	1.14079e+06	1.15906e+06	1.09775e+06	81101.4	1.16061e+06	1.26153e+06	1.18102e+06	1.20106e+06	43568.7	1.28062e+06	1.25479e+06	1.11768e+06	1.21769e+06	71505.3	1.13523e+06	1.29465e+06	1.02199e+06	1.15062e+06	111842	838412	1.31298e+06	781551	977648	238250	476215	398896	820831	612029	576993	160124			265	238304	260646	249475
	275	961299	1.37629e+06	961229	1.09961e+06	195647	941563	1.18635e+06	1.08627e+06	1.07139e+06	100486	1.13433e+06	959330	1.14209e+06	1.16079e+06	1.09913e+06	81287	1.16232e+06	1.26295e+06	1.18254e+06	1.2026e+06	43464.6	1.28602e+06	1.25654e+06	1.1218e+06	1.22145e+06	71487.2	1.13803e+06	1.29733e+06	1.02549e+06	1.15361e+06	111523	840573	1.31582e+06	783218	979872	238706	477755	400079	822542	613215	578398	160269			270	238720	260886	249803
	280	961740	1.3796e+06	962360	1.10123e+06	196835	942766	1.18784e+06	1.08692e+06	1.07251e+06	100568	1.13573e+06	960389	1.14335e+06	1.16248e+06	1.10049e+06	81471.1	1.16396e+06	1.2643e+06	1.18401e+06	1.20409e+06	43356	1.29117e+06	1.25823e+06	1.1258e+06	1.22507e+06	71469.8	1.14069e+06	1.2999e+06	1.02882e+06	1.15647e+06	111229	842649	1.31854e+06	784808	981999	239139	479234	401212	824174	614351	579743	160406			275	239109	261106	250108
	285	962150	1.38282e+06	963437	1.1028e+06	198004	943942	1.18929e+06	1.08754e+06	1.07359e+06	100647	1.13711e+06	961418	1.14457e+06	1.16414e+06	1.10181e+06	81653.6	1.16555e+06	1.2656e+06	1.18544e+06	1.20553e+06	43243.3	1.29609e+06	1.25988e+06	1.12969e+06	1.22855e+06	71450.7	1.14323e+06	1.30238e+06	1.032e+06	1.1592e+06	110960	844645	1.32113e+06	786326	984035	239550	480656	402299	825734	615439	581032	160533			280	239473	261309	250391
	290	962530	1.38597e+06	964464	1.10432e+06	199156	945093	1.19071e+06	1.08813e+06	1.07464e+06	100726	1.13846e+06	962421	1.14576e+06	1.16576e+06	1.1031e+06	81834.5	1.16709e+06	1.26683e+06	1.18682e+06	1.20691e+06	43127	1.30078e+06	1.26148e+06	1.13348e+06	1.23191e+06	71427.9	1.14565e+06	1.30477e+06	1.03503e+06	1.16182e+06	110714	846567	1.32361e+06	787776	985986	239942	482023	403342	827226	616484	582269	160654			285	239814	261496	250655
	295	962884	1.38904e+06	965442	1.10579e+06	200291	946220	1.19211e+06	1.08868e+06	1.07567e+06	100804	1.13978e+06	963400	1.14692e+06	1.16736e+06	1.10437e+06	82013.9	1.16858e+06	1.26801e+06	1.18817e+06	1.20825e+06	43007.5	1.30526e+06	1.26304e+06	1.13717e+06	1.23516e+06	71399.6	1.14796e+06	1.30708e+06	1.03792e+06	1.16432e+06	110490	848419	1.32599e+06	789163	987857	240316	483338	404345	828655	617488	583456	160768			290	240133	261668	250901
	300	963213	1.39203e+06	966375	1.10721e+06	201408	947323	1.19347e+06	1.0892e+06	1.07667e+06	100881	1.14109e+06	964356	1.14806e+06	1.16892e+06	1.10561e+06	82191.5	1.17002e+06	1.26915e+06	1.18949e+06	1.20955e+06	42885.1	1.30954e+06	1.26455e+06	1.14076e+06	1.23829e+06	71364.4	1.15016e+06	1.30931e+06	1.04068e+06	1.16672e+06	110287	850204	1.32827e+06	790492	989654	240672	484604	405308	830023	618454	584597	160875			295	240431	261826	251129
	305	963518	1.39496e+06	967263	1.10858e+06	202507	948404	1.19482e+06	1.0897e+06	1.07764e+06	100959	1.14237e+06	965291	1.14917e+06	1.17046e+06	1.10682e+06	82367.6	1.17143e+06	1.27025e+06	1.19077e+06	1.21081e+06	42760.2	1.31362e+06	1.26604e+06	1.14426e+06	1.24131e+06	71321.1	1.15227e+06	1.31146e+06	1.04332e+06	1.16902e+06	110105	851927	1.33045e+06	791765	991381	241013	485824	406235	831337	619384	585695	160978			300	240711	261972	251341
	310	963801	1.39782e+06	968110	1.10991e+06	203589	949464	1.19614e+06	1.09017e+06	1.07859e+06	101036	1.14363e+06	966208	1.15025e+06	1.17198e+06	1.10802e+06	82542	1.17279e+06	1.2713e+06	1.19202e+06	1.21204e+06	42633.1	1.31752e+06	1.26748e+06	1.14766e+06	1.24422e+06	71268.9	1.15429e+06	1.31354e+06	1.04584e+06	1.17122e+06	109942	853591	1.33255e+06	792987	993042	241339	487000	407127	832598	620282	586752	161075			305	240972	262106	251539
	315	964065	1.40061e+06	968917	1.1112e+06	204654	950503	1.19743e+06	1.09062e+06	1.07952e+06	101115	1.14487e+06	967107	1.15132e+06	1.17347e+06	1.10919e+06	82714.7	1.17412e+06	1.27232e+06	1.19325e+06	1.21323e+06	42504.2	1.32124e+06	1.2689e+06	1.15098e+06	1.24704e+06	71206.9	1.15623e+06	1.31555e+06	1.04824e+06	1.17334e+06	109797	855199	1.33457e+06	794160	994642	241651	488133	407987	833811	621149	587770	161167			310	241216	262229	251723
	320	964309	1.40333e+06	969686	1.11244e+06	205701	951521	1.19871e+06	1.09104e+06	1.08042e+06	101194	1.14609e+06	967989	1.15236e+06	1.17494e+06	1.11034e+06	82885.7	1.17542e+06	1.2733e+06	1.19444e+06	1.21439e+06	42373.6	1.3248e+06	1.27028e+06	1.15422e+06	1.24977e+06	71134.7	1.15808e+06	1.3175e+06	1.05054e+06	1.17537e+06	109669	856754	1.33651e+06	795288	996184	241950	489228	408816	834978	621987	588752	161256			315	241445	262342	251894
	325	964537	1.40599e+06	970419	1.11365e+06	206732	952520	1.19997e+06	1.09145e+06	1.08131e+06	101274	1.14729e+06	968857	1.15338e+06	1.17639e+06	1.11148e+06	83055.1	1.17669e+06	1.27425e+06	1.19562e+06	1.21552e+06	42241.8	1.32819e+06	1.27164e+06	1.15737e+06	1.2524e+06	71051.8	1.15986e+06	1.31938e+06	1.05273e+06	1.17732e+06	109557	858260	1.33838e+06	796374	997671	242238	490284	409616	836102	622799	589700	161341			320	241659	262446	252053
	330	964748	1.40859e+06	971118	1.11482e+06	207746	953500	1.2012e+06	1.09183e+06	1.08218e+06	101355	1.14848e+06	969711	1.15438e+06	1.17782e+06	1.1126e+06	83222.7	1.17793e+06	1.27517e+06	1.19677e+06	1.21662e+06	42108.8	1.33143e+06	1.27298e+06	1.16045e+06	1.25495e+06	70957.9	1.16156e+06	1.32121e+06	1.05484e+06	1.1792e+06	109461	859719	1.34018e+06	797421	999108	242515	491304	410388	837187	623585	590616	161423			325	241860	262542	252201
	335	964944	1.41114e+06	971784	1.11595e+06	208743	954461	1.20242e+06	1.0922e+06	1.08303e+06	101437	1.14965e+06	970553	1.15537e+06	1.17923e+06	1.1137e+06	83388.6	1.17914e+06	1.27607e+06	1.19791e+06	1.21771e+06	41975	1.33452e+06	1.27428e+06	1.16344e+06	1.25742e+06	70853.1	1.1632e+06	1.32299e+06	1.05685e+06	1.18101e+06	109379	861133	1.34193e+06	798430	1.0005e+06	242781	492291	411134	838233	624348	591502	161501			330	242047	262630	252339
	340	965126	1.41362e+06	972419	1.11705e+06	209724	955405	1.20362e+06	1.09255e+06	1.08386e+06	101521	1.15081e+06	971382	1.15634e+06	1.18063e+06	1.11479e+06	83552.8	1.18033e+06	1.27694e+06	1.19902e+06	1.21876e+06	41840.5	1.33748e+06	1.27557e+06	1.16637e+06	1.2598e+06	70737.1	1.16478e+06	1.32471e+06	1.05877e+06	1.18275e+06	109311	862505	1.34361e+06	799404	1.00184e+06	243038	493245	411856	839245	625088	592358	161577			335	242222	262711	252467
	345	965295	1.41605e+06	973024	1.11812e+06	210689	956331	1.20481e+06	1.09288e+06	1.08467e+06	101606	1.15195e+06	972200	1.1573e+06	1.182e+06	1.11586e+06	83715.2	1.18149e+06	1.27779e+06	1.20011e+06	1.2198e+06	41705.5	1.3403e+06	1.27683e+06	1.16923e+06	1.26212e+06	70610.2	1.1663e+06	1.32639e+06	1.06061e+06	1.18443e+06	109256	863837	1.34524e+06	800346	1.00314e+06	243286	494168	412554	840223	625808	593188	161651			340	242387	262786	252586
	350	965453	1.41842e+06	973600	1.11916e+06	211638	957240	1.20598e+06	1.0932e+06	1.08547e+06	101693	1.15308e+06	973007	1.15824e+06	1.18336e+06	1.11692e+06	83875.9	1.18263e+06	1.27862e+06	1.20119e+06	1.22082e+06	41570.2	1.34299e+06	1.27807e+06	1.17201e+06	1.26436e+06	70472.4	1.16776e+06	1.32801e+06	1.06238e+06	1.18605e+06	109213	865131	1.34682e+06	801257	1.0044e+06	243526	495061	413230	841170	626509	593993	161722			345	242540	262855	252697
	355	965599	1.42074e+06	974150	1.12016e+06	212571	958133	1.20713e+06	1.0935e+06	1.08625e+06	101781	1.15419e+06	973805	1.15917e+06	1.18471e+06	1.11797e+06	84034.8	1.18375e+06	1.27943e+06	1.20225e+06	1.22181e+06	41434.7	1.34557e+06	1.27929e+06	1.17473e+06	1.26653e+06	70324	1.16918e+06	1.32959e+06	1.06407e+06	1.18761e+06	109181	866389	1.34835e+06	802140	1.00563e+06	243758	495927	413886	842088	627191	594773	161792			350	242684	262918	252801
	360	965735	1.42302e+06	974674	1.12114e+06	213488	959009	1.20827e+06	1.09379e+06	1.08702e+06	101871	1.1553e+06	974593	1.16008e+06	1.18604e+06	1.119e+06	84192	1.18486e+06	1.28022e+06	1.2033e+06	1.22279e+06	41299.2	1.34802e+06	1.2805e+06	1.17739e+06	1.26864e+06	70165.2	1.17054e+06	1.33113e+06	1.06569e+06	1.18912e+06	109159	867612	1.34984e+06	802995	1.00681e+06	243983	496765	414521	842978	627857	595530	161860			355	242818	262976	252897
	365	965861	1.42524e+06	975173	1.12209e+06	214391	959870	1.20939e+06	1.09407e+06	1.08778e+06	101962	1.15638e+06	975373	1.16098e+06	1.18736e+06	1.12003e+06	84347.4	1.18594e+06	1.28099e+06	1.20434e+06	1.22376e+06	41163.8	1.35037e+06	1.28168e+06	1.17998e+06	1.27068e+06	69996.4	1.17185e+06	1.33263e+06	1.06725e+06	1.19058e+06	109147	868802	1.35128e+06	803825	1.00797e+06	244201	497578	415137	843843	628506	596266	161926			360	242944	263030	252987
	370	965978	1.42741e+06	975649	1.12301e+06	215278	960715	1.2105e+06	1.09434e+06	1.08852e+06	102055	1.15746e+06	976144	1.16187e+06	1.18867e+06	1.12104e+06	84501.1	1.187e+06	1.28175e+06	1.20535e+06	1.2247e+06	41028.6	1.35261e+06	1.28285e+06	1.18251e+06	1.27266e+06	69817.9	1.17313e+06	1.33409e+06	1.06875e+06	1.19199e+06	109145	869961	1.35268e+06	804631	1.00909e+06	244413	498367	415736	844683	629140	596981	161991			365	243062	263079	253070
	375	966087	1.42954e+06	976103	1.12391e+06	216151	961545	1.21159e+06	1.09459e+06	1.08924e+06	102150	1.15852e+06	976908	1.16275e+06	1.18996e+06	1.12204e+06	84653	1.18805e+06	1.28249e+06	1.20636e+06	1.22564e+06	40893.8	1.35476e+06	1.28401e+06	1.18498e+06	1.27458e+06	69630	1.17436e+06	1.33551e+06	1.07018e+06	1.19335e+06	109150	871090	1.35404e+06	805414	1.01018e+06	244620	499132	416318	845499	629760	597677	162055			370	243172	263124	253148
	380	966188	1.43162e+06	976536	1.12478e+06	217009	962361	1.21267e+06	1.09483e+06	1.08995e+06	102246	1.15958e+06	977664	1.16362e+06	1.19123e+06	1.12302e+06	84803.2	1.18909e+06	1.28322e+06	1.20735e+06	1.22655e+06	40759.3	1.35681e+06	1.28514e+06	1.1874e+06	1.27645e+06	69433.3	1.17555e+06	1.3369e+06	1.07156e+06	1.19467e+06	109164	872190	1.35537e+06	806176	1.01125e+06	244821	499874	416883	846294	630366	598354	162118			375	243275	263166	253220
	385	966282	1.43366e+06	976948	1.12563e+06	217853	963162	1.21374e+06	1.09507e+06	1.09066e+06	102344	1.16062e+06	978413	1.16448e+06	1.1925e+06	1.124e+06	84951.6	1.1901e+06	1.28394e+06	1.20834e+06	1.22746e+06	40625.5	1.35876e+06	1.28627e+06	1.18976e+06	1.27826e+06	69228.1	1.17671e+06	1.33825e+06	1.07289e+06	1.19595e+06	109184	873264	1.35666e+06	806918	1.01228e+06	245017	500596	417433	847069	630959	599014	162180			380	243372	263204	253288
	390	966369	1.43565e+06	977341	1.12645e+06	218683	963950	1.21479e+06	1.09529e+06	1.09134e+06	102444	1.16165e+06	979155	1.16532e+06	1.19375e+06	1.12497e+06	85098.3	1.19111e+06	1.28465e+06	1.20931e+06	1.22835e+06	40492.2	1.36063e+06	1.28737e+06	1.19206e+06	1.28002e+06	69014.9	1.17783e+06	1.33957e+06	1.07416e+06	1.19719e+06	109212	874311	1.35793e+06	807641	1.01329e+06	245208	501296	417968	847824	631541	599657	162241			385	243462	263239	253351
	395	966450	1.43761e+06	977716	1.12726e+06	219500	964724	1.21583e+06	1.0955e+06	1.09202e+06	102545	1.16267e+06	979891	1.16616e+06	1.195e+06	1.12593e+06	85243.2	1.19209e+06	1.28534e+06	1.21027e+06	1.22923e+06	40359.6	1.36242e+06	1.28847e+06	1.19431e+06	1.28173e+06	68794.1	1.17892e+06	1.34085e+06	1.07539e+06	1.19839e+06	109245	875333	1.35916e+06	808347	1.01428e+06	245395	501978	418490	848560	632111	600285	162302			390	243547	263272	253409
	400	966525	1.43952e+06	978073	1.12804e+06	220302	965484	1.21686e+06	1.0957e+06	1.09268e+06	102647	1.16367e+06	980620	1.16698e+06	1.19623e+06	1.12688e+06	85386.4	1.19307e+06	1.28602e+06	1.21122e+06	1.2301e+06	40227.8	1.36413e+06	1.28955e+06	1.19651e+06	1.2834e+06	68566.2	1.17998e+06	1.34211e+06	1.07657e+06	1.19955e+06	109284	876331	1.36036e+06	809035	1.01524e+06	245577	502640	418998	849279	632670	600897	162361			395	243626	263301	253464
	405	966595	1.4414e+06	978413	1.1288e+06	221092	966232	1.21788e+06	1.0959e+06	1.09334e+06	102752	1.16467e+06	981343	1.1678e+06	1.19745e+06	1.12782e+06	85527.9	1.19403e+06	1.28669e+06	1.21216e+06	1.23096e+06	40096.7	1.36576e+06	1.29062e+06	1.19866e+06	1.28501e+06	68331.6	1.18101e+06	1.34333e+06	1.07771e+06	1.20068e+06	109328	877306	1.36154e+06	809708	1.01618e+06	245756	503284	419493	849981	633219	601494	162421			400	243700	263329	253514
	410	966660	1.44324e+06	978738	1.12955e+06	221869	966966	1.21889e+06	1.09609e+06	1.09398e+06	102857	1.16566e+06	982061	1.16861e+06	1.19866e+06	1.12875e+06	85667.6	1.19499e+06	1.28736e+06	1.21309e+06	1.23181e+06	39966.6	1.36732e+06	1.29167e+06	1.20077e+06	1.28659e+06	68090.8	1.18201e+06	1.34453e+06	1.07881e+06	1.20178e+06	109377	878258	1.36269e+06	810366	1.0171e+06	245931	503911	419977	850668	633757	602078	162479			405	243769	263354	253562
	415	966720	1.44504e+06	979047	1.13027e+06	222633	967688	1.21988e+06	1.09627e+06	1.09461e+06	102964	1.16663e+06	982773	1.16941e+06	1.19986e+06	1.12967e+06	85805.7	1.19592e+06	1.28801e+06	1.21401e+06	1.23265e+06	39837.3	1.36881e+06	1.29271e+06	1.20282e+06	1.28812e+06	67844.3	1.18299e+06	1.3457e+06	1.07987e+06	1.20285e+06	109430	879190	1.36381e+06	811009	1.018e+06	246103	504521	420448	851340	634287	602649	162538			410	243834	263377	253606
	420	966776	1.4468e+06	979342	1.13097e+06	223385	968398	1.22087e+06	1.09644e+06	1.09523e+06	103073	1.1676e+06	983479	1.1702e+06	1.20104e+06	1.13058e+06	85942.1	1.19685e+06	1.28866e+06	1.21492e+06	1.23348e+06	39709	1.37024e+06	1.29375e+06	1.20483e+06	1.28961e+06	67592.4	1.18394e+06	1.34684e+06	1.08089e+06	1.20389e+06	109487	880101	1.36492e+06	811639	1.01889e+06	246272	505115	420909	851997	634808	603207	162596			415	243894	263399	253647
	425	966829	1.44854e+06	979623	1.13166e+06	224124	969096	1.22184e+06	1.0966e+06	1.09585e+06	103182	1.16856e+06	984181	1.17098e+06	1.20222e+06	1.13149e+06	86076.8	1.19777e+06	1.28929e+06	1.21583e+06	1.2343e+06	39581.7	1.37161e+06	1.29477e+06	1.20679e+06	1.29105e+06	67335.7	1.18487e+06	1.34796e+06	1.08188e+06	1.2049e+06	109547	880993	1.366e+06	812257	1.01975e+06	246437	505694	421359	852641	635320	603754	162654			420	243951	263418	253685
	430	966877	1.45023e+06	979891	1.13233e+06	224852	969782	1.2228e+06	1.09676e+06	1.09645e+06	103294	1.16951e+06	984877	1.17175e+06	1.20339e+06	1.13238e+06	86209.8	1.19868e+06	1.28992e+06	1.21672e+06	1.23511e+06	39455.5	1.37291e+06	1.29577e+06	1.20871e+06	1.29247e+06	67074.6	1.18578e+06	1.34905e+06	1.08283e+06	1.20589e+06	109610	881865	1.36706e+06	812862	1.02059e+06	246600	506258	421799	853273	635824	604288	162711			425	244004	263436	253720
	435	966922	1.4519e+06	980146	1.13299e+06	225568	970457	1.22375e+06	1.09691e+06	1.09704e+06	103406	1.17044e+06	985568	1.17252e+06	1.20455e+06	1.13327e+06	86341.1	1.19957e+06	1.29055e+06	1.21761e+06	1.23591e+06	39330.3	1.37416e+06	1.29677e+06	1.21059e+06	1.29384e+06	66809.5	1.18666e+06	1.35012e+06	1.08376e+06	1.20685e+06	109677	882719	1.3681e+06	813455	1.02142e+06	246760	506808	422229	853891	636320	604812	162769			430	244054	263453	253753
	440	966964	1.45353e+06	980390	1.13363e+06	226272	971121	1.22469e+06	1.09706e+06	1.09762e+06	103519	1.17137e+06	986254	1.17328e+06	1.2057e+06	1.13415e+06	86470.8	1.20046e+06	1.29116e+06	1.21849e+06	1.2367e+06	39206.2	1.37535e+06	1.29776e+06	1.21242e+06	1.29518e+06	66540.8	1.18753e+06	1.35117e+06	1.08465e+06	1.20778e+06	109745	883555	1.36912e+06	814038	1.02224e+06	246918	507343	422650	854499	636809	605325	162826			435	244100	263468	253784
	445	967002	1.45513e+06	980622	1.13425e+06	226965	971773	1.22562e+06	1.0972e+06	1.0982e+06	103634	1.17229e+06	986935	1.17403e+06	1.20684e+06	1.13502e+06	86598.9	1.20133e+06	1.29177e+06	1.21936e+06	1.23749e+06	39083.2	1.3765e+06	1.29874e+06	1.21422e+06	1.29648e+06	66268.9	1.18838e+06	1.35219e+06	1.08551e+06	1.2087e+06	109816	884375	1.37012e+06	814610	1.02303e+06	247073	507866	423063	855094	637291	605828	162883			440	244144	263482	253813
	450	967038	1.45671e+06	980843	1.13486e+06	227648	972415	1.22654e+06	1.09733e+06	1.09876e+06	103750	1.1732e+06	987612	1.17477e+06	1.20797e+06	1.13589e+06	86725.3	1.2022e+06	1.29237e+06	1.22022e+06	1.23827e+06	38961.4	1.37759e+06	1.2997e+06	1.21597e+06	1.29776e+06	65994.2	1.18921e+06	1.3532e+06	1.08635e+06	1.20959e+06	109888	885177	1.37111e+06	815172	1.02382e+06	247226	508376	423466	855680	637766	606322	162940			445	244185	263495	253840
	455	967072	1.45825e+06	981054	1.13546e+06	228320	973046	1.22745e+06	1.09746e+06	1.09932e+06	103867	1.1741e+06	988284	1.17551e+06	1.20909e+06	1.13674e+06	86850.2	1.20306e+06	1.29297e+06	1.22108e+06	1.23904e+06	38840.7	1.37864e+06	1.30066e+06	1.21769e+06	1.29899e+06	65717	1.19002e+06	1.35418e+06	1.08716e+06	1.21046e+06	109962	885964	1.37207e+06	815725	1.02459e+06	247377	508873	423861	856254	638234	606806	162997			450	244223	263507	253865
	460	967103	1.45977e+06	981255	1.13604e+06	228981	973667	1.22835e+06	1.09759e+06	1.09987e+06	103985	1.17499e+06	988952	1.17623e+06	1.2102e+06	1.13759e+06	86973.4	1.20391e+06	1.29356e+06	1.22193e+06	1.2398e+06	38721.2	1.37964e+06	1.3016e+06	1.21937e+06	1.3002e+06	65437.8	1.19082e+06	1.35514e+06	1.08795e+06	1.2113e+06	110037	886735	1.37303e+06	816268	1.02534e+06	247526	509358	424249	856819	638696	607281	163054			455	244258	263518	253888
	465	967132	1.46125e+06	981446	1.13661e+06	229632	974278	1.22924e+06	1.09771e+06	1.10041e+06	104104	1.17588e+06	989615	1.17695e+06	1.2113e+06	1.13844e+06	87095	1.20475e+06	1.29415e+06	1.22277e+06	1.24055e+06	38602.9	1.3806e+06	1.30254e+06	1.22101e+06	1.30138e+06	65156.9	1.1916e+06	1.35608e+06	1.08872e+06	1.21213e+06	110113	887491	1.37396e+06	816803	1.02609e+06	247674	509832	424628	857375	639152	607747	163110			460	244292	263528	253910
	470	967159	1.46272e+06	981629	1.13717e+06	230273	974879	1.23012e+06	1.09782e+06	1.10094e+06	104224	1.17675e+06	990274	1.17767e+06	1.21239e+06	1.13927e+06	87215.1	1.20558e+06	1.29473e+06	1.2236e+06	1.2413e+06	38485.8	1.38152e+06	1.30347e+06	1.22261e+06	1.30253e+06	64874.7	1.19237e+06	1.35701e+06	1.08946e+06	1.21294e+06	110190	888233	1.37489e+06	817330	1.02682e+06	247819	510295	425001	857921	639602	608205	163167			465	244323	263538	253930
	475	967184	1.46415e+06	981803	1.13771e+06	230904	975470	1.23099e+06	1.09793e+06	1.10146e+06	104345	1.17762e+06	990928	1.17837e+06	1.21348e+06	1.1401e+06	87333.7	1.2064e+06	1.2953e+06	1.22443e+06	1.24204e+06	38369.9	1.3824e+06	1.30439e+06	1.22419e+06	1.30366e+06	64591.4	1.19312e+06	1.35791e+06	1.09018e+06	1.21374e+06	110268	888961	1.3758e+06	817849	1.02753e+06	247963	510747	425366	858459	640046	608654	163224			470	244352	263546	253949
	480	967207	1.46556e+06	981969	1.13825e+06	231526	976052	1.23185e+06	1.09804e+06	1.10198e+06	104466	1.17847e+06	991579	1.17907e+06	1.21455e+06	1.14092e+06	87450.6	1.20722e+06	1.29587e+06	1.22525e+06	1.24278e+06	38255.2	1.38324e+06	1.3053e+06	1.22572e+06	1.30475e+06	64307.3	1.19387e+06	1.3588e+06	1.09088e+06	1.21451e+06	110346	889674	1.37669e+06	818360	1.02824e+06	248105	511188	425725	858988	640484	609096	163281			475	244379	263554	253967
	485	967228	1.46695e+06	982127	1.13877e+06	232138	976624	1.2327e+06	1.09814e+06	1.10249e+06	104589	1.17932e+06	992225	1.17977e+06	1.21562e+06	1.14173e+06	87566.1	1.20802e+06	1.29643e+06	1.22606e+06	1.24351e+06	38141.7	1.38405e+06	1.3062e+06	1.22722e+06	1.30582e+06	64022.8	1.19459e+06	1.35967e+06	1.09156e+06	1.21527e+06	110425	890375	1.37757e+06	818863	1.02894e+06	248245	511619	426077	859510	640918	609531	163337			480	244405	263561	253983
	490	967248	1.46831e+06	982278	1.13928e+06	232741	977188	1.23355e+06	1.09823e+06	1.10299e+06	104712	1.18016e+06	992867	1.18045e+06	1.21668e+06	1.14254e+06	87680.1	1.20882e+06	1.29699e+06	1.22687e+06	1.24423e+06	38029.5	1.38482e+06	1.30709e+06	1.22869e+06	1.30687e+06	63738.1	1.19531e+06	1.36052e+06	1.09223e+06	1.21602e+06	110503	891062	1.37844e+06	819360	1.02962e+06	248384	512041	426422	860023	641346	609958	163394			485	244429	263568	253998
	495	967267	1.46965e+06	982422	1.13978e+06	233336	977742	1.23438e+06	1.09833e+06	1.10348e+06	104836	1.181e+06	993506	1.18113e+06	1.21773e+06	1.14334e+06	87792.5	1.20961e+06	1.29755e+06	1.22767e+06	1.24494e+06	37918.5	1.38556e+06	1.30797e+06	1.23013e+06	1.30789e+06	63453.6	1.19601e+06	1.36135e+06	1.09288e+06	1.21675e+06	110582	891737	1.3793e+06	819850	1.0303e+06	248522	512453	426762	860529	641769	610378	163451			490	244451	263574	254013
	500	967284	1.47097e+06	982559	1.14027e+06	233921	978288	1.23521e+06	1.09842e+06	1.10397e+06	104960	1.18182e+06	994140	1.18181e+06	1.21877e+06	1.14413e+06	87903.5	1.2104e+06	1.2981e+06	1.22847e+06	1.24565e+06	37808.7	1.38627e+06	1.30884e+06	1.23154e+06	1.30888e+06	63169.4	1.19671e+06	1.36217e+06	1.09351e+06	1.21746e+06	110660	892399	1.38014e+06	820334	1.03096e+06	248658	512856	427096	861027	642187	610791	163508			495	244472	263580	254026
	505	967300	1.47226e+06	982689	1.14075e+06	234498	978825	1.23602e+06	1.0985e+06	1.10445e+06	105085	1.18264e+06	994770	1.18247e+06	1.2198e+06	1.14492e+06	88013	1.21117e+06	1.29864e+06	1.22926e+06	1.24636e+06	37700.2	1.38695e+06	1.30971e+06	1.23291e+06	1.30986e+06	62885.9	1.19739e+06	1.36298e+06	1.09412e+06	1.21816e+06	110738	893050	1.38098e+06	820811	1.03161e+06	248793	513249	427423	861518	642600	611198	163565			500	244492	263585	254038
	510	967315	1.47354e+06	982814	1.14122e+06	235067	979353	1.23683e+06	1.09858e+06	1.10492e+06	105211	1.18345e+06	995396	1.18313e+06	1.22083e+06	1.1457e+06	88121.1	1.21194e+06	1.29918e+06	1.23004e+06	1.24705e+06	37592.8	1.38761e+06	1.31057e+06	1.23426e+06	1.31081e+06	62603.1	1.19806e+06	1.36377e+06	1.09472e+06	1.21885e+06	110816	893688	1.3818e+06	821282	1.03226e+06	248927	513635	427746	862003	643009	611598	163621			505	244510	263590	254050
	515	967329	1.47479e+06	982933	1.14168e+06	235628	979873	1.23763e+06	1.09866e+06	1.10539e+06	105337	1.18425e+06	996019	1.18379e+06	1.22184e+06	1.14647e+06	88227.7	1.2127e+06	1.29972e+06	1.23081e+06	1.24775e+06	37486.8	1.38823e+06	1.31142e+06	1.23558e+06	1.31174e+06	62321.5	1.19873e+06	1.36454e+06	1.09531e+06	1.21953e+06	110893	894316	1.38261e+06	821747	1.03289e+06	249059	514011	428063	862481	643413	611992	163678			510	244527	263594	254061
	520	967342	1.47602e+06	983046	1.14214e+06	236180	980386	1.23842e+06	1.09874e+06	1.10585e+06	105464	1.18504e+06	996637	1.18444e+06	1.22285e+06	1.14724e+06	88332.9	1.21346e+06	1.30025e+06	1.23158e+06	1.24843e+06	37381.9	1.38883e+06	1.31226e+06	1.23687e+06	1.31265e+06	62041.1	1.19938e+06	1.3653e+06	1.09588e+06	1.22019e+06	110969	894932	1.38342e+06	822207	1.03352e+06	249190	514380	428374	862952	643813	612380	163735			515	244543	263598	254071
	525	967354	1.47724e+06	983154	1.14258e+06	236725	980890	1.23921e+06	1.09881e+06	1.1063e+06	105591	1.18582e+06	997252	1.18508e+06	1.22385e+06	1.148e+06	88436.7	1.21421e+06	1.30078e+06	1.23235e+06	1.24911e+06	37278.3	1.38941e+06	1.31309e+06	1.23813e+06	1.31354e+06	61762.1	1.20002e+06	1.36605e+06	1.09644e+06	1.22084e+06	111045	895538	1.38421e+06	822662	1.03414e+06	249321	514740	428681	863417	644208	612762	163792			520	244558	263602	254080
	530	967365	1.47843e+06	983256	1.14302e+06	237263	981387	1.23998e+06	1.09888e+06	1.10675e+06	105718	1.1866e+06	997863	1.18571e+06	1.22485e+06	1.14876e+06	88539.1	1.21495e+06	1.3013e+06	1.2331e+06	1.24978e+06	37175.8	1.38996e+06	1.31392e+06	1.23936e+06	1.31441e+06	61484.9	1.20066e+06	1.36678e+06	1.09699e+06	1.22148e+06	111119	896133	1.38499e+06	823111	1.03474e+06	249450	515093	428982	863876	644600	613138	163849			525	244572	263605	254089
	535	967375	1.47961e+06	983354	1.14345e+06	237793	981875	1.24075e+06	1.09895e+06	1.10719e+06	105846	1.18737e+06	998471	1.18634e+06	1.22583e+06	1.1495e+06	88640.1	1.21568e+06	1.30182e+06	1.23386e+06	1.25045e+06	37074.6	1.3905e+06	1.31473e+06	1.24057e+06	1.31527e+06	61209.4	1.20129e+06	1.3675e+06	1.09753e+06	1.22211e+06	111193	896717	1.38576e+06	823554	1.03535e+06	249578	515439	429279	864330	644987	613509	163906			530	244586	263608	254097
	540	967385	1.48077e+06	983448	1.14387e+06	238315	982357	1.24151e+06	1.09902e+06	1.10763e+06	105974	1.18813e+06	999075	1.18697e+06	1.22681e+06	1.15025e+06	88739.8	1.21641e+06	1.30234e+06	1.2346e+06	1.25112e+06	36974.6	1.39101e+06	1.31554e+06	1.24175e+06	1.3161e+06	60936	1.20191e+06	1.36821e+06	1.09806e+06	1.22272e+06	111266	897292	1.38653e+06	823993	1.03594e+06	249705	515777	429571	864777	645370	613874	163963			535	244598	263611	254105
	545	967394	1.48191e+06	983537	1.14428e+06	238831	982831	1.24226e+06	1.09908e+06	1.10806e+06	106103	1.18889e+06	999675	1.18759e+06	1.22778e+06	1.15098e+06	88838.1	1.21713e+06	1.30285e+06	1.23534e+06	1.25177e+06	36875.8	1.3915e+06	1.31634e+06	1.2429e+06	1.31691e+06	60664.7	1.20252e+06	1.3689e+06	1.09857e+06	1.22333e+06	111338	897856	1.38728e+06	824427	1.03652e+06	249831	516107	429859	865219	645749	614234	164019			540	244609	263614	254112
	550	967402	1.48303e+06	983622	1.14469e+06	239340	983298	1.24301e+06	1.09914e+06	1.10848e+06	106232	1.18963e+06	1.00027e+06	1.1882e+06	1.22874e+06	1.15171e+06	88935.1	1.21784e+06	1.30336e+06	1.23608e+06	1.25243e+06	36778.3	1.39197e+06	1.31714e+06	1.24403e+06	1.31771e+06	60395.6	1.20312e+06	1.36958e+06	1.09908e+06	1.22393e+06	111409	898411	1.38803e+06	824857	1.0371e+06	249956	516431	430142	865655	646125	614588	164076			545	244620	263616	254118
	555	967410	1.48414e+06	983703	1.14508e+06	239842	983758	1.24375e+06	1.0992e+06	1.1089e+06	106361	1.19038e+06	1.00086e+06	1.18881e+06	1.2297e+06	1.15244e+06	89030.8	1.21855e+06	1.30387e+06	1.23681e+06	1.25307e+06	36681.8	1.39242e+06	1.31793e+06	1.24514e+06	1.3185e+06	60129.1	1.20372e+06	1.37025e+06	1.09957e+06	1.22452e+06	111479	898957	1.38877e+06	825282	1.03767e+06	250080	516748	430421	866086	646496	614938	164133			550	244630	263619	254124
	560	967417	1.48523e+06	983780	1.14548e+06	240337	984211	1.24447e+06	1.09925e+06	1.10931e+06	106490	1.19111e+06	1.00145e+06	1.18941e+06	1.23065e+06	1.15315e+06	89125.1	1.21925e+06	1.30437e+06	1.23753e+06	1.25371e+06	36586.6	1.39286e+06	1.31871e+06	1.24622e+06	1.31926e+06	59865	1.20431e+06	1.37091e+06	1.10006e+06	1.22509e+06	111547	899493	1.3895e+06	825702	1.03823e+06	250203	517059	430696	866511	646864	615283	164190			555	244640	263621	254130
	565	967423	1.48631e+06	983853	1.14586e+06	240826	984657	1.2452e+06	1.09931e+06	1.10972e+06	106619	1.19183e+06	1.00204e+06	1.19001e+06	1.23159e+06	1.15387e+06	89218.2	1.21994e+06	1.30487e+06	1.23825e+06	1.25435e+06	36492.6	1.39328e+06	1.31948e+06	1.24728e+06	1.32001e+06	59603.6	1.2049e+06	1.37156e+06	1.10054e+06	1.22566e+06	111614	900020	1.39022e+06	826118	1.03879e+06	250326	517363	430967	866932	647228	615623	164247			560	244649	263622	254136
	570	967430	1.48737e+06	983923	1.14624e+06	241309	985097	1.24591e+06	1.09936e+06	1.11012e+06	106749	1.19255e+06	1.00262e+06	1.1906e+06	1.23252e+06	1.15457e+06	89310	1.22063e+06	1.30536e+06	1.23896e+06	1.25498e+06	36399.7	1.39368e+06	1.32024e+06	1.24832e+06	1.32075e+06	59345	1.20547e+06	1.37219e+06	1.10101e+06	1.22622e+06	111680	900538	1.39093e+06	826530	1.03933e+06	250447	517661	431233	867348	647589	615958	164304			565	244657	263624	254141
	575	967435	1.48842e+06	983990	1.14661e+06	241786	985530	1.24662e+06	1.09941e+06	1.11052e+06	106879	1.19326e+06	1.0032e+06	1.19118e+06	1.23344e+06	1.15527e+06	89400.6	1.22131e+06	1.30585e+06	1.23967e+06	1.25561e+06	36308	1.39407e+06	1.321e+06	1.24933e+06	1.32147e+06	59089.3	1.20605e+06	1.37282e+06	1.10147e+06	1.22678e+06	111745	901048	1.39164e+06	826937	1.03987e+06	250568	517953	431496	867758	647946	616288	164360			570	244665	263626	254145
	580	967441	1.48945e+06	984054	1.14698e+06	242256	985957	1.24732e+06	1.09945e+06	1.11091e+06	107008	1.19397e+06	1.00378e+06	1.19177e+06	1.23436e+06	1.15597e+06	89489.9	1.22199e+06	1.30634e+06	1.24037e+06	1.25623e+06	36217.4	1.39444e+06	1.32175e+06	1.25032e+06	1.32217e+06	58836.6	1.20661e+06	1.37343e+06	1.10192e+06	1.22732e+06	111809	901549	1.39234e+06	827341	1.04041e+06	250687	518239	431755	868164	648300	616614	164417			575	244672	263627	254150
	585	967446	1.49047e+06	984115	1.14734e+06	242721	986377	1.24801e+06	1.0995e+06	1.1113e+06	107138	1.19467e+06	1.00435e+06	1.19234e+06	1.23527e+06	1.15666e+06	89578	1.22265e+06	1.30682e+06	1.24107e+06	1.25685e+06	36128	1.3948e+06	1.3225e+06	1.2513e+06	1.32287e+06	58586.9	1.20717e+06	1.37404e+06	1.10237e+06	1.22786e+06	111871	902042	1.39303e+06	827741	1.04094e+06	250806	518519	432010	868565	648650	616936	164474			580	244679	263629	254154
	590	967450	1.49147e+06	984172	1.1477e+06	243180	986792	1.2487e+06	1.09954e+06	1.11168e+06	107268	1.19536e+06	1.00492e+06	1.19291e+06	1.23618e+06	1.15734e+06	89664.8	1.22332e+06	1.3073e+06	1.24176e+06	1.25746e+06	36039.7	1.39515e+06	1.32324e+06	1.25225e+06	1.32354e+06	58340.3	1.20772e+06	1.37463e+06	1.10281e+06	1.22839e+06	111931	902527	1.39371e+06	828137	1.04146e+06	250924	518793	432262	868962	648997	617254	164530			585	244685	263630	254157
	595	967454	1.49246e+06	984228	1.14805e+06	243634	987200	1.24938e+06	1.09958e+06	1.11206e+06	107398	1.19604e+06	1.00548e+06	1.19348e+06	1.23707e+06	1.15802e+06	89750.5	1.22398e+06	1.30778e+06	1.24244e+06	1.25807e+06	35952.5	1.39548e+06	1.32397e+06	1.25318e+06	1.32421e+06	58096.9	1.20827e+06	1.37522e+06	1.10324e+06	1.22891e+06	111990	903003	1.39439e+06	828529	1.04197e+06	251042	519062	432510	869354	649340	617567	164587			590	244691	263631	254161
	600	967458	1.49344e+06	984280	1.14839e+06	244082	987603	1.25005e+06	1.09962e+06	1.11243e+06	107527	1.19672e+06	1.00604e+06	1.19404e+06	1.23796e+06	1.15869e+06	89834.9	1.22463e+06	1.30825e+06	1.24312e+06	1.25867e+06	35866.5	1.3958e+06	1.32469e+06	1.25409e+06	1.32486e+06	57856.9	1.20881e+06	1.3758e+06	1.10367e+06	1.22942e+06	112048	903472	1.39505e+06	828917	1.04248e+06	251158	519326	432755	869742	649681	617876	164644			595	244697	263632	254164
	605	967462	1.49441e+06	984330	1.14873e+06	244524	987999	1.25072e+06	1.09966e+06	1.11279e+06	107657	1.19739e+06	1.0066e+06	1.19459e+06	1.23885e+06	1.15936e+06	89918.2	1.22527e+06	1.30872e+06	1.2438e+06	1.25927e+06	35781.5	1.39612e+06	1.32541e+06	1.25498e+06	1.3255e+06	57620.1	1.20935e+06	1.37636e+06	1.10409e+06	1.22993e+06	112105	903933	1.39572e+06	829302	1.04298e+06	251274	519584	432996	870125	650018	618181	164700			600	244702	263633	254167
	610	967465	1.49536e+06	984378	1.14907e+06	244962	988390	1.25138e+06	1.0997e+06	1.11316e+06	107787	1.19806e+06	1.00716e+06	1.19514e+06	1.23972e+06	1.16002e+06	90000.3	1.22591e+06	1.30919e+06	1.24447e+06	1.25986e+06	35697.7	1.39642e+06	1.32612e+06	1.25585e+06	1.32613e+06	57386.7	1.20988e+06	1.37692e+06	1.1045e+06	1.23043e+06	112160	904387	1.39637e+06	829683	1.04348e+06	251389	519837	433234	870504	650352	618482	164756			605	244707	263634	254170
	615	967469	1.4963e+06	984424	1.1494e+06	245394	988776	1.25204e+06	1.09974e+06	1.11352e+06	107916	1.19872e+06	1.00771e+06	1.19569e+06	1.24059e+06	1.16068e+06	90081.3	1.22655e+06	1.30966e+06	1.24513e+06	1.26045e+06	35614.9	1.3967e+06	1.32683e+06	1.2567e+06	1.32674e+06	57156.8	1.21041e+06	1.37747e+06	1.10491e+06	1.23093e+06	112214	904833	1.39702e+06	830061	1.04397e+06	251503	520085	433469	870879	650682	618779	164813			610	244711	263635	254173
	620	967472	1.49723e+06	984467	1.14972e+06	245822	989156	1.25268e+06	1.09977e+06	1.11387e+06	108046	1.19937e+06	1.00826e+06	1.19623e+06	1.24145e+06	1.16133e+06	90161.2	1.22718e+06	1.31012e+06	1.24579e+06	1.26103e+06	35533.2	1.39698e+06	1.32752e+06	1.25753e+06	1.32735e+06	56930.3	1.21093e+06	1.37801e+06	1.10531e+06	1.23142e+06	112266	905272	1.39766e+06	830435	1.04446e+06	251617	520328	433700	871250	651010	619072	164869			615	244715	263636	254175
	625	967474	1.49815e+06	984508	1.15004e+06	246244	989530	1.25332e+06	1.0998e+06	1.11422e+06	108175	1.20002e+06	1.0088e+06	1.19676e+06	1.24231e+06	1.16197e+06	90239.9	1.2278e+06	1.31058e+06	1.24645e+06	1.26161e+06	35452.6	1.39725e+06	1.32822e+06	1.25835e+06	1.32794e+06	56707.4	1.21145e+06	1.37854e+06	1.10571e+06	1.2319e+06	112317	905703	1.3983e+06	830806	1.04494e+06	251729	520567	433928	871617	651335	619362	164925			620	244719	263636	254178
	630	967477	1.49905e+06	984548	1.15036e+06	246662	989900	1.25396e+06	1.09984e+06	1.11456e+06	108304	1.20066e+06	1.00934e+06	1.1973e+06	1.24316e+06	1.16261e+06	90317.5	1.22842e+06	1.31103e+06	1.2471e+06	1.26218e+06	35373.1	1.39752e+06	1.3289e+06	1.25915e+06	1.32852e+06	56488	1.21196e+06	1.37906e+06	1.1061e+06	1.23237e+06	112366	906128	1.39893e+06	831173	1.04541e+06	251841	520800	434154	871980	651656	619647	164981			625	244723	263637	254180
	635	967479	1.49995e+06	984585	1.15067e+06	247075	990264	1.25459e+06	1.09987e+06	1.11491e+06	108433	1.20129e+06	1.00988e+06	1.19782e+06	1.244e+06	1.16325e+06	90394	1.22903e+06	1.31148e+06	1.24775e+06	1.26275e+06	35294.6	1.39777e+06	1.32958e+06	1.25993e+06	1.32909e+06	56272.1	1.21247e+06	1.37958e+06	1.10649e+06	1.23284e+06	112414	906546	1.39955e+06	831537	1.04588e+06	251953	521029	434376	872338	651975	619930	165037			630	244727	263638	254182
	640	967481	1.50083e+06	984621	1.15098e+06	247484	990623	1.25521e+06	1.0999e+06	1.11524e+06	108561	1.20192e+06	1.01042e+06	1.19834e+06	1.24484e+06	1.16388e+06	90469.4	1.22963e+06	1.31193e+06	1.24839e+06	1.26332e+06	35217.1	1.39801e+06	1.33025e+06	1.2607e+06	1.32965e+06	56059.9	1.21297e+06	1.38008e+06	1.10687e+06	1.23331e+06	112461	906957	1.40017e+06	831899	1.04634e+06	252063	521254	434595	872693	652291	620208	165093			635	244730	263638	254184
	645	967483	1.50171e+06	984656	1.15128e+06	247888	990977	1.25583e+06	1.09992e+06	1.11558e+06	108690	1.20254e+06	1.01095e+06	1.19886e+06	1.24567e+06	1.1645e+06	90543.8	1.23024e+06	1.31238e+06	1.24902e+06	1.26388e+06	35140.7	1.39825e+06	1.33092e+06	1.26145e+06	1.33021e+06	55851.2	1.21347e+06	1.38058e+06	1.10725e+06	1.23377e+06	112506	907361	1.40078e+06	832256	1.0468e+06	252173	521474	434811	873045	652604	620483	165148			640	244733	263639	254186
	650	967485	1.50258e+06	984688	1.15158e+06	248288	991326	1.25644e+06	1.09995e+06	1.11591e+06	108818	1.20315e+06	1.01148e+06	1.19937e+06	1.24649e+06	1.16512e+06	90617.1	1.23083e+06	1.31282e+06	1.24965e+06	1.26443e+06	35065.3	1.39848e+06	1.33158e+06	1.26218e+06	1.33075e+06	55646.2	1.21396e+06	1.38108e+06	1.10763e+06	1.23422e+06	112550	907759	1.40138e+06	832611	1.04725e+06	252282	521690	435025	873392	652914	620755	165204			645	244736	263639	254187
	655	967487	1.50343e+06	984719	1.15188e+06	248684	991671	1.25704e+06	1.09998e+06	1.11623e+06	108946	1.20376e+06	1.01201e+06	1.19988e+06	1.2473e+06	1.16574e+06	90689.3	1.23142e+06	1.31326e+06	1.25028e+06	1.26499e+06	34990.9	1.3987e+06	1.33224e+06	1.2629e+06	1.33128e+06	55444.8	1.21445e+06	1.38156e+06	1.108e+06	1.23467e+06	112592	908151	1.40198e+06	832963	1.0477e+06	252391	521901	435236	873736	653221	621023	165259			650	244738	263639	254189
	660	967489	1.50428e+06	984749	1.15217e+06	249076	992011	1.25764e+06	1.1e+06	1.11655e+06	109074	1.20437e+06	1.01253e+06	1.20039e+06	1.24811e+06	1.16635e+06	90760.5	1.23201e+06	1.3137e+06	1.2509e+06	1.26553e+06	34917.5	1.39891e+06	1.33289e+06	1.2636e+06	1.3318e+06	55247.1	1.21494e+06	1.38204e+06	1.10837e+06	1.23511e+06	112634	908536	1.40258e+06	833312	1.04814e+06	252498	522109	435443	874076	653525	621288	165315			655	244741	263640	254190
	665	967490	1.50511e+06	984777	1.15246e+06	249463	992346	1.25824e+06	1.10003e+06	1.11687e+06	109201	1.20496e+06	1.01305e+06	1.20089e+06	1.24892e+06	1.16695e+06	90830.7	1.23259e+06	1.31413e+06	1.25152e+06	1.26608e+06	34845	1.39912e+06	1.33353e+06	1.26429e+06	1.33231e+06	55053	1.21542e+06	1.38251e+06	1.10873e+06	1.23555e+06	112673	908915	1.40316e+06	833657	1.04858e+06	252605	522313	435649	874412	653827	621550	165370			660	244743	263640	254192
	670	967492	1.50594e+06	984804	1.15275e+06	249847	992676	1.25883e+06	1.10005e+06	1.11718e+06	109329	1.20556e+06	1.01357e+06	1.20138e+06	1.24972e+06	1.16755e+06	90899.9	1.23316e+06	1.31456e+06	1.25213e+06	1.26662e+06	34773.6	1.39932e+06	1.33417e+06	1.26496e+06	1.33282e+06	54862.6	1.2159e+06	1.38297e+06	1.10909e+06	1.23599e+06	112712	909288	1.40375e+06	834000	1.04901e+06	252712	522512	435851	874745	654126	621809	165425			665	244745	263641	254193
	675	967493	1.50676e+06	984829	1.15303e+06	250226	993003	1.25941e+06	1.10007e+06	1.11749e+06	109455	1.20614e+06	1.01408e+06	1.20187e+06	1.25051e+06	1.16815e+06	90968.1	1.23373e+06	1.31499e+06	1.25274e+06	1.26715e+06	34703.2	1.39952e+06	1.3348e+06	1.26562e+06	1.33331e+06	54675.8	1.21637e+06	1.38343e+06	1.10944e+06	1.23641e+06	112749	909655	1.40432e+06	834340	1.04944e+06	252817	522708	436051	875075	654422	622064	165480			670	244748	263641	254194
	680	967494	1.50757e+06	984854	1.15331e+06	250602	993324	1.25999e+06	1.10009e+06	1.1178e+06	109582	1.20672e+06	1.01459e+06	1.20236e+06	1.25129e+06	1.16874e+06	91035.2	1.2343e+06	1.31541e+06	1.25334e+06	1.26768e+06	34633.7	1.39971e+06	1.33543e+06	1.26626e+06	1.3338e+06	54492.7	1.21684e+06	1.38388e+06	1.1098e+06	1.23684e+06	112785	910016	1.40489e+06	834677	1.04986e+06	252922	522900	436249	875401	654716	622316	165534			675	244749	263641	254195
	685	967495	1.50837e+06	984877	1.15358e+06	250974	993642	1.26056e+06	1.10011e+06	1.1181e+06	109708	1.2073e+06	1.0151e+06	1.20284e+06	1.25207e+06	1.16933e+06	91101.5	1.23486e+06	1.31584e+06	1.25394e+06	1.26821e+06	34565.1	1.39989e+06	1.33605e+06	1.26689e+06	1.33428e+06	54313.2	1.2173e+06	1.38432e+06	1.11014e+06	1.23726e+06	112820	910371	1.40546e+06	835011	1.05028e+06	253027	523088	436443	875723	655007	622565	165589			680	244751	263641	254196
	690	967496	1.50916e+06	984899	1.15385e+06	251343	993955	1.26112e+06	1.10013e+06	1.1184e+06	109834	1.20787e+06	1.0156e+06	1.20332e+06	1.25284e+06	1.16991e+06	91166.7	1.23541e+06	1.31626e+06	1.25453e+06	1.26873e+06	34497.5	1.40007e+06	1.33667e+06	1.26751e+06	1.33475e+06	54137.3	1.21777e+06	1.38476e+06	1.11049e+06	1.23767e+06	112853	910721	1.40602e+06	835342	1.05069e+06	253130	523273	436636	876043	655295	622812	165643			685	244753	263642	254197
	695	967497	1.50995e+06	984921	1.15412e+06	251708	994264	1.26169e+06	1.10015e+06	1.1187e+06	109959	1.20843e+06	1.01611e+06	1.2038e+06	1.25361e+06	1.17049e+06	91231	1.23596e+06	1.31667e+06	1.25512e+06	1.26925e+06	34430.9	1.40025e+06	1.33728e+06	1.26811e+06	1.33521e+06	53965.1	1.21823e+06	1.38519e+06	1.11083e+06	1.23808e+06	112885	911065	1.40657e+06	835671	1.0511e+06	253233	523454	436826	876359	655580	623055	165697			690	244754	263642	254198
	700	967498	1.51073e+06	984941	1.15439e+06	252070	994570	1.26224e+06	1.10017e+06	1.11899e+06	110085	1.20899e+06	1.0166e+06	1.20427e+06	1.25437e+06	1.17106e+06	91294.4	1.23651e+06	1.31709e+06	1.25571e+06	1.26977e+06	34365.1	1.40042e+06	1.33788e+06	1.2687e+06	1.33567e+06	53796.4	1.21868e+06	1.38562e+06	1.11117e+06	1.23849e+06	112916	911403	1.40712e+06	835997	1.05151e+06	253336	523632	437013	876671	655864	623295	165751			695	244756	263642	254199
	705	967499	1.5115e+06	984960	1.15465e+06	252428	994871	1.26279e+06	1.10019e+06	1.11928e+06	110209	1.20954e+06	1.0171e+06	1.20473e+06	1.25513e+06	1.17163e+06	91356.8	1.23705e+06	1.3175e+06	1.25629e+06	1.27028e+06	34300.3	1.40058e+06	1.33848e+06	1.26928e+06	1.33612e+06	53631.3	1.21913e+06	1.38604e+06	1.11151e+06	1.23889e+06	112945	911737	1.40767e+06	836320	1.05191e+06	253437	523806	437198	876981	656144	623532	165805			700	244757	263642	254200
	710	967500	1.51226e+06	984978	1.15491e+06	252783	995168	1.26334e+06	1.1002e+06	1.11957e+06	110334	1.21009e+06	1.01759e+06	1.20519e+06	1.25588e+06	1.17219e+06	91418.3	1.23758e+06	1.31791e+06	1.25686e+06	1.27078e+06	34236.4	1.40075e+06	1.33908e+06	1.26984e+06	1.33656e+06	53469.8	1.21958e+06	1.38645e+06	1.11184e+06	1.23929e+06	112974	912065	1.40821e+06	836641	1.0523e+06	253538	523977	437381	877287	656422	623767	165859			705	244759	263642	254201
	715	967501	1.51301e+06	984996	1.15517e+06	253134	995462	1.26388e+06	1.10022e+06	1.11985e+06	110458	1.21063e+06	1.01808e+06	1.20565e+06	1.25662e+06	1.17275e+06	91478.9	1.23811e+06	1.31831e+06	1.25744e+06	1.27129e+06	34173.4	1.4009e+06	1.33967e+06	1.2704e+06	1.33699e+06	53311.8	1.22002e+06	1.38686e+06	1.11217e+06	1.23969e+06	113001	912387	1.40874e+06	836958	1.0527e+06	253638	524144	437561	877590	656698	623999	165912			710	244760	263643	254201
	720	967501	1.51376e+06	985012	1.15542e+06	253483	995751	1.26442e+06	1.10024e+06	1.12013e+06	110581	1.21117e+06	1.01857e+06	1.20611e+06	1.25736e+06	1.1733e+06	91538.6	1.23864e+06	1.31871e+06	1.258e+06	1.27179e+06	34111.2	1.40106e+06	1.34025e+06	1.27094e+06	1.33741e+06	53157.3	1.22046e+06	1.38727e+06	1.1125e+06	1.24008e+06	113027	912705	1.40927e+06	837274	1.05308e+06	253738	524309	437739	877890	656971	624227	165966			715	244761	263643	254202
	725	967502	1.5145e+06	985028	1.15568e+06	253828	996037	1.26495e+06	1.10025e+06	1.12041e+06	110704	1.2117e+06	1.01905e+06	1.20656e+06	1.25809e+06	1.17385e+06	91597.4	1.23916e+06	1.31911e+06	1.25857e+06	1.27228e+06	34050	1.40121e+06	1.34083e+06	1.27147e+06	1.33783e+06	53006.3	1.2209e+06	1.38766e+06	1.11283e+06	1.24046e+06	113052	913017	1.40979e+06	837586	1.05347e+06	253837	524470	437915	878187	657242	624454	166019			720	244762	263643	254202
	730	967502	1.51524e+06	985043	1.15593e+06	254170	996319	1.26548e+06	1.10027e+06	1.12069e+06	110827	1.21223e+06	1.01954e+06	1.20701e+06	1.25882e+06	1.1744e+06	91655.3	1.23968e+06	1.31951e+06	1.25913e+06	1.27277e+06	33989.6	1.40135e+06	1.3414e+06	1.27199e+06	1.33825e+06	52858.8	1.22133e+06	1.38806e+06	1.11315e+06	1.24085e+06	113076	913325	1.41031e+06	837897	1.05385e+06	253936	524629	438089	878481	657510	624677	166072			725	244763	263643	254203
	735	967503	1.51596e+06	985058	1.15617e+06	254509	996598	1.266e+06	1.10028e+06	1.12096e+06	110949	1.21275e+06	1.02001e+06	1.20745e+06	1.25954e+06	1.17494e+06	91712.4	1.24019e+06	1.31991e+06	1.25968e+06	1.27326e+06	33930.1	1.40149e+06	1.34197e+06	1.2725e+06	1.33865e+06	52714.8	1.22176e+06	1.38845e+06	1.11347e+06	1.24123e+06	113099	913627	1.41083e+06	838204	1.05422e+06	254033	524784	438261	878772	657776	624898	166125			730	244764	263643	254203
	740	967504	1.51668e+06	985072	1.15642e+06	254846	996873	1.26651e+06	1.10029e+06	1.12123e+06	111071	1.21326e+06	1.02049e+06	1.20789e+06	1.26025e+06	1.17547e+06	91768.6	1.2407e+06	1.3203e+06	1.26023e+06	1.27374e+06	33871.4	1.40163e+06	1.34253e+06	1.27299e+06	1.33905e+06	52574.1	1.22219e+06	1.38883e+06	1.11379e+06	1.2416e+06	113121	913925	1.41134e+06	838509	1.05459e+06	254130	524936	438430	879060	658040	625116	166177			735	244765	263643	254204
	745	967504	1.5174e+06	985085	1.15666e+06	255179	997145	1.26703e+06	1.10031e+06	1.12149e+06	111193	1.21378e+06	1.02096e+06	1.20833e+06	1.26096e+06	1.17601e+06	91824	1.2412e+06	1.32069e+06	1.26078e+06	1.27422e+06	33813.5	1.40177e+06	1.34309e+06	1.27348e+06	1.33945e+06	52436.8	1.22262e+06	1.38921e+06	1.1141e+06	1.24197e+06	113141	914218	1.41184e+06	838812	1.05496e+06	254227	525086	438597	879345	658301	625332	166229			740	244766	263643	254204
	750	967504	1.51811e+06	985097	1.1569e+06	255510	997414	1.26754e+06	1.10032e+06	1.12176e+06	111314	1.21428e+06	1.02143e+06	1.20876e+06	1.26166e+06	1.17653e+06	91878.5	1.2417e+06	1.32108e+06	1.26132e+06	1.2747e+06	33756.5	1.4019e+06	1.34365e+06	1.27396e+06	1.33984e+06	52302.9	1.22304e+06	1.38958e+06	1.11442e+06	1.24234e+06	113161	914507	1.41234e+06	839112	1.05532e+06	254323	525232	438763	879627	658560	625545	166282			745	244766	263643	254205
	755	967505	1.51881e+06	985109	1.15714e+06	255838	997679	1.26804e+06	1.10033e+06	1.12202e+06	111434	1.21478e+06	1.0219e+06	1.20919e+06	1.26236e+06	1.17706e+06	91932.2	1.2422e+06	1.32146e+06	1.26186e+06	1.27517e+06	33700.4	1.40203e+06	1.3442e+06	1.27442e+06	1.34022e+06	52172.2	1.22345e+06	1.38995e+06	1.11473e+06	1.24271e+06	113180	914791	1.41284e+06	839410	1.05568e+06	254418	525376	438926	879907	658816	625756	166333			750	244767	263643	254205
	760	967505	1.5195e+06	985121	1.15738e+06	256163	997940	1.26854e+06	1.10034e+06	1.12227e+06	111554	1.21528e+06	1.02237e+06	1.20961e+06	1.26306e+06	1.17758e+06	91985.1	1.24269e+06	1.32184e+06	1.2624e+06	1.27564e+06	33645	1.40216e+06	1.34474e+06	1.27488e+06	1.34059e+06	52044.9	1.22387e+06	1.39031e+06	1.11504e+06	1.24307e+06	113197	915070	1.41333e+06	839705	1.05604e+06	254512	525517	439087	880183	659071	625964	166385			755	244768	263644	254206
	765	967506	1.52019e+06	985131	1.15761e+06	256486	998199	1.26903e+06	1.10035e+06	1.12253e+06	111674	1.21577e+06	1.02283e+06	1.21004e+06	1.26374e+06	1.17809e+06	92037.2	1.24317e+06	1.32222e+06	1.26293e+06	1.27611e+06	33590.5	1.40228e+06	1.34528e+06	1.27532e+06	1.34096e+06	51920.8	1.22428e+06	1.39067e+06	1.11534e+06	1.24343e+06	113214	915345	1.41382e+06	839998	1.05639e+06	254606	525656	439246	880457	659323	626170	166437			760	244768	263644	254206
	770	967506	1.52088e+06	985142	1.15784e+06	256806	998454	1.26952e+06	1.10036e+06	1.12278e+06	111793	1.21626e+06	1.02329e+06	1.21045e+06	1.26442e+06	1.17861e+06	92088.5	1.24366e+06	1.3226e+06	1.26345e+06	1.27657e+06	33536.7	1.40241e+06	1.34582e+06	1.27576e+06	1.34133e+06	51799.9	1.22469e+06	1.39102e+06	1.11565e+06	1.24379e+06	113230	915616	1.4143e+06	840289	1.05673e+06	254700	525791	439403	880728	659572	626374	166488			765	244769	263644	254206
	775	967506	1.52155e+06	985152	1.15807e+06	257123	998707	1.27001e+06	1.10037e+06	1.12303e+06	111912	1.21674e+06	1.02374e+06	1.21087e+06	1.2651e+06	1.17911e+06	92139	1.24413e+06	1.32297e+06	1.26398e+06	1.27703e+06	33483.7	1.40253e+06	1.34635e+06	1.27619e+06	1.34169e+06	51682.3	1.22509e+06	1.39137e+06	1.11595e+06	1.24414e+06	113245	915882	1.41478e+06	840577	1.05708e+06	254792	525925	439558	880996	659820	626575	166539			770	244769	263644	254207
	780	967506	1.52223e+06	985161	1.1583e+06	257438	998956	1.27049e+06	1.10038e+06	1.12328e+06	112030	1.21722e+06	1.0242e+06	1.21128e+06	1.26577e+06	1.17962e+06	92188.7	1.24461e+06	1.32335e+06	1.2645e+06	1.27748e+06	33431.6	1.40264e+06	1.34687e+06	1.27661e+06	1.34204e+06	51567.7	1.22549e+06	1.39172e+06	1.11625e+06	1.24449e+06	113258	916145	1.41525e+06	840863	1.05742e+06	254884	526055	439712	881261	660066	626773	166590			775	244770	263644	254207
	785	967507	1.5229e+06	985170	1.15852e+06	257750	999202	1.27097e+06	1.10039e+06	1.12352e+06	112148	1.21769e+06	1.02465e+06	1.21169e+06	1.26644e+06	1.18012e+06	92237.7	1.24508e+06	1.32372e+06	1.26501e+06	1.27793e+06	33380.2	1.40276e+06	1.34739e+06	1.27702e+06	1.34239e+06	51456.2	1.22589e+06	1.39206e+06	1.11655e+06	1.24484e+06	113271	916403	1.41572e+06	841147	1.05776e+06	254976	526184	439863	881524	660309	626970	166640			780	244770	263644	254207
	790	967507	1.52356e+06	985178	1.15875e+06	258060	999446	1.27144e+06	1.1004e+06	1.12376e+06	112265	1.21816e+06	1.0251e+06	1.2121e+06	1.2671e+06	1.18061e+06	92285.8	1.24554e+06	1.32408e+06	1.26552e+06	1.27838e+06	33329.5	1.40287e+06	1.34791e+06	1.27742e+06	1.34273e+06	51347.9	1.22629e+06	1.3924e+06	1.11685e+06	1.24518e+06	113284	916657	1.41618e+06	841428	1.05809e+06	255066	526309	440013	881784	660550	627164	166691			785	244771	263644	254207
	795	967507	1.52421e+06	985187	1.15897e+06	258368	999686	1.27191e+06	1.10041e+06	1.124e+06	112382	1.21863e+06	1.02554e+06	1.2125e+06	1.26776e+06	1.18111e+06	92333.3	1.246e+06	1.32445e+06	1.26603e+06	1.27883e+06	33279.6	1.40298e+06	1.34842e+06	1.27781e+06	1.34307e+06	51242.5	1.22668e+06	1.39273e+06	1.11714e+06	1.24552e+06	113295	916907	1.41664e+06	841707	1.05842e+06	255157	526433	440160	882041	660789	627356	166741			790	244771	263644	254208
	800	967507	1.52487e+06	985194	1.15919e+06	258674	999924	1.27238e+06	1.10042e+06	1.12424e+06	112498	1.21909e+06	1.02598e+06	1.2129e+06	1.26841e+06	1.18159e+06	92380	1.24646e+06	1.32481e+06	1.26653e+06	1.27927e+06	33230.5	1.40309e+06	1.34893e+06	1.27819e+06	1.34341e+06	51140.1	1.22707e+06	1.39306e+06	1.11744e+06	1.24586e+06	113305	917153	1.4171e+06	841984	1.05875e+06	255246	526554	440306	882296	661026	627546	166791			795	244772	263644	254208
	805	967508	1.52551e+06	985202	1.15941e+06	258977	1.00016e+06	1.27284e+06	1.10043e+06	1.12448e+06	112614	1.21954e+06	1.02643e+06	1.21329e+06	1.26905e+06	1.18208e+06	92426	1.24691e+06	1.32517e+06	1.26703e+06	1.2797e+06	33182.1	1.4032e+06	1.34943e+06	1.27857e+06	1.34373e+06	51040.7	1.22746e+06	1.39339e+06	1.11773e+06	1.24619e+06	113315	917395	1.41755e+06	842259	1.05907e+06	255335	526673	440450	882549	661261	627733	166840			800	244772	263644	254208
	810	967508	1.52616e+06	985209	1.15962e+06	259278	1.00039e+06	1.2733e+06	1.10043e+06	1.12471e+06	112729	1.21999e+06	1.02686e+06	1.21368e+06	1.26969e+06	1.18256e+06	92471.2	1.24736e+06	1.32553e+06	1.26753e+06	1.28014e+06	33134.4	1.40331e+06	1.34993e+06	1.27894e+06	1.34406e+06	50944.2	1.22785e+06	1.39371e+06	1.11802e+06	1.24653e+06	113324	917633	1.418e+06	842531	1.05939e+06	255423	526790	440593	882798	661493	627919	166890			805	244772	263644	254208
	815	967508	1.52679e+06	985215	1.15984e+06	259576	1.00062e+06	1.27375e+06	1.10044e+06	1.12494e+06	112844	1.22044e+06	1.0273e+06	1.21407e+06	1.27033e+06	1.18304e+06	92515.7	1.2478e+06	1.32588e+06	1.26802e+06	1.28057e+06	33087.5	1.40341e+06	1.35043e+06	1.2793e+06	1.34438e+06	50850.6	1.22823e+06	1.39403e+06	1.11831e+06	1.24686e+06	113332	917868	1.41844e+06	842802	1.0597e+06	255511	526904	440733	883046	661724	628102	166939			810	244773	263644	254208
	820	967508	1.52743e+06	985222	1.16005e+06	259873	1.00085e+06	1.27421e+06	1.10045e+06	1.12517e+06	112959	1.22088e+06	1.02773e+06	1.21446e+06	1.27096e+06	1.18351e+06	92559.6	1.24824e+06	1.32624e+06	1.26851e+06	1.281e+06	33041.3	1.40351e+06	1.35092e+06	1.27965e+06	1.34469e+06	50759.8	1.22861e+06	1.39435e+06	1.11859e+06	1.24718e+06	113340	918098	1.41888e+06	843070	1.06002e+06	255598	527016	440872	883290	661952	628283	166988			815	244773	263644	254209
	825	967508	1.52805e+06	985228	1.16026e+06	260168	1.00107e+06	1.27465e+06	1.10045e+06	1.12539e+06	113073	1.22132e+06	1.02816e+06	1.21484e+06	1.27159e+06	1.18398e+06	92602.7	1.24868e+06	1.32659e+06	1.26899e+06	1.28142e+06	32995.7	1.40362e+06	1.35141e+06	1.27999e+06	1.345e+06	50671.7	1.22898e+06	1.39466e+06	1.11888e+06	1.24751e+06	113346	918326	1.41932e+06	843336	1.06033e+06	255685	527127	441009	883533	662179	628462	167037			820	244773	263644	254209
	830	967508	1.52868e+06	985234	1.16047e+06	260460	1.00129e+06	1.2751e+06	1.10046e+06	1.12562e+06	113186	1.22175e+06	1.02859e+06	1.21522e+06	1.27221e+06	1.18444e+06	92645.1	1.24912e+06	1.32693e+06	1.26947e+06	1.28184e+06	32950.9	1.40372e+06	1.35189e+06	1.28033e+06	1.34531e+06	50586.5	1.22936e+06	1.39497e+06	1.11916e+06	1.24783e+06	113352	918549	1.41975e+06	843600	1.06063e+06	255771	527235	441145	883772	662404	628639	167085			825	244774	263644	254209
	835	967508	1.5293e+06	985239	1.16068e+06	260750	1.00151e+06	1.27553e+06	1.10047e+06	1.12584e+06	113299	1.22218e+06	1.02901e+06	1.2156e+06	1.27282e+06	1.1849e+06	92686.9	1.24954e+06	1.32728e+06	1.26995e+06	1.28226e+06	32906.8	1.40381e+06	1.35237e+06	1.28066e+06	1.34561e+06	50503.9	1.22973e+06	1.39527e+06	1.11944e+06	1.24815e+06	113357	918769	1.42018e+06	843862	1.06094e+06	255856	527341	441279	884010	662626	628814	167134			830	244774	263644	254209
	840	967509	1.52991e+06	985244	1.16089e+06	261039	1.00173e+06	1.27597e+06	1.10047e+06	1.12606e+06	113411	1.22261e+06	1.02944e+06	1.21597e+06	1.27344e+06	1.18536e+06	92727.9	1.24997e+06	1.32762e+06	1.27043e+06	1.28267e+06	32863.4	1.40391e+06	1.35284e+06	1.28098e+06	1.34591e+06	50424.1	1.2301e+06	1.39557e+06	1.11972e+06	1.24846e+06	113362	918986	1.4206e+06	844121	1.06124e+06	255941	527445	441411	884245	662847	628987	167182			835	244774	263644	254209
	845	967509	1.53052e+06	985250	1.16109e+06	261325	1.00194e+06	1.2764e+06	1.10048e+06	1.12627e+06	113523	1.22303e+06	1.02986e+06	1.21635e+06	1.27404e+06	1.18582e+06	92768.4	1.25039e+06	1.32796e+06	1.2709e+06	1.28308e+06	32820.6	1.40401e+06	1.35331e+06	1.2813e+06	1.34621e+06	50346.8	1.23046e+06	1.39587e+06	1.12e+06	1.24878e+06	113366	919199	1.42102e+06	844379	1.06153e+06	256025	527547	441542	884478	663066	629158	167229			840	244774	263644	254209
	850	967509	1.53113e+06	985254	1.1613e+06	261610	1.00215e+06	1.27683e+06	1.10049e+06	1.12649e+06	113635	1.22344e+06	1.03027e+06	1.21671e+06	1.27464e+06	1.18627e+06	92808.1	1.25081e+06	1.3283e+06	1.27136e+06	1.28349e+06	32778.5	1.4041e+06	1.35378e+06	1.28161e+06	1.3465e+06	50272.2	1.23082e+06	1.39617e+06	1.12028e+06	1.24909e+06	113369	919409	1.42144e+06	844635	1.06183e+06	256109	527647	441671	884708	663282	629327	167277			845	244774	263644	254209
	855	967509	1.53173e+06	985259	1.1615e+06	261892	1.00236e+06	1.27726e+06	1.10049e+06	1.1267e+06	113746	1.22386e+06	1.03069e+06	1.21708e+06	1.27524e+06	1.18672e+06	92847.2	1.25122e+06	1.32864e+06	1.27183e+06	1.2839e+06	32737.1	1.40419e+06	1.35424e+06	1.28191e+06	1.34678e+06	50200	1.23118e+06	1.39646e+06	1.12055e+06	1.2494e+06	113372	919616	1.42185e+06	844888	1.06212e+06	256192	527746	441798	884936	663497	629494	167324			850	244775	263644	254209
	860	967509	1.53233e+06	985263	1.1617e+06	262173	1.00257e+06	1.27768e+06	1.1005e+06	1.12691e+06	113856	1.22427e+06	1.0311e+06	1.21744e+06	1.27583e+06	1.18716e+06	92885.7	1.25164e+06	1.32897e+06	1.27229e+06	1.2843e+06	32696.3	1.40429e+06	1.3547e+06	1.28221e+06	1.34706e+06	50130.4	1.23154e+06	1.39675e+06	1.12083e+06	1.24971e+06	113374	919819	1.42226e+06	845140	1.06241e+06	256274	527842	441924	885162	663710	629660	167371			855	244775	263644	254210
	865	967509	1.53292e+06	985267	1.1619e+06	262452	1.00277e+06	1.2781e+06	1.1005e+06	1.12712e+06	113966	1.22467e+06	1.03151e+06	1.2178e+06	1.27642e+06	1.1876e+06	92923.5	1.25204e+06	1.32931e+06	1.27274e+06	1.2847e+06	32656.2	1.40438e+06	1.35516e+06	1.2825e+06	1.34734e+06	50063.3	1.2319e+06	1.39703e+06	1.1211e+06	1.25001e+06	113375	920019	1.42266e+06	845390	1.06269e+06	256356	527937	442048	885385	663921	629823	167418			860	244775	263644	254210
	870	967509	1.53351e+06	985271	1.1621e+06	262729	1.00298e+06	1.27851e+06	1.10051e+06	1.12733e+06	114076	1.22507e+06	1.03192e+06	1.21816e+06	1.27701e+06	1.18804e+06	92960.8	1.25245e+06	1.32964e+06	1.2732e+06	1.28509e+06	32616.7	1.40447e+06	1.35561e+06	1.28278e+06	1.34762e+06	49998.6	1.23225e+06	1.39732e+06	1.12137e+06	1.25031e+06	113376	920216	1.42306e+06	845637	1.06297e+06	256437	528030	442171	885607	664131	629985	167464			865	244775	263644	254210
	875	967509	1.5341e+06	985275	1.16229e+06	263004	1.00318e+06	1.27892e+06	1.10051e+06	1.12754e+06	114185	1.22547e+06	1.03233e+06	1.21851e+06	1.27758e+06	1.18847e+06	92997.3	1.25285e+06	1.32997e+06	1.27365e+06	1.28549e+06	32577.9	1.40456e+06	1.35605e+06	1.28306e+06	1.34789e+06	49936.3	1.2326e+06	1.3976e+06	1.12164e+06	1.25061e+06	113376	920410	1.42346e+06	845883	1.06325e+06	256518	528121	442293	885826	664338	630144	167511			870	244775	263644	254210
	880	967509	1.53468e+06	985279	1.16249e+06	263278	1.00337e+06	1.27933e+06	1.10051e+06	1.12774e+06	114293	1.22586e+06	1.03273e+06	1.21886e+06	1.27816e+06	1.1889e+06	93033.3	1.25324e+06	1.33029e+06	1.27409e+06	1.28587e+06	32539.7	1.40464e+06	1.3565e+06	1.28333e+06	1.34816e+06	49876.3	1.23295e+06	1.39787e+06	1.12191e+06	1.25091e+06	113376	920601	1.42386e+06	846127	1.06353e+06	256598	528211	442413	886043	664544	630302	167557			875	244775	263644	254210
	885	967509	1.53526e+06	985282	1.16268e+06	263550	1.00357e+06	1.27974e+06	1.10052e+06	1.12794e+06	114401	1.22625e+06	1.03313e+06	1.21921e+06	1.27873e+06	1.18933e+06	93068.7	1.25364e+06	1.33061e+06	1.27453e+06	1.28626e+06	32502.1	1.40473e+06	1.35694e+06	1.2836e+06	1.34842e+06	49818.7	1.23329e+06	1.39815e+06	1.12218e+06	1.25121e+06	113375	920789	1.42425e+06	846369	1.0638e+06	256677	528299	442531	886257	664747	630459	167602			880	244776	263644	254210
	890	967509	1.53583e+06	985285	1.16288e+06	263820	1.00376e+06	1.28014e+06	1.10052e+06	1.12814e+06	114509	1.22664e+06	1.03353e+06	1.21956e+06	1.27929e+06	1.18976e+06	93103.5	1.25403e+06	1.33094e+06	1.27497e+06	1.28665e+06	32465.1	1.40482e+06	1.35737e+06	1.28386e+06	1.34868e+06	49763.3	1.23363e+06	1.39842e+06	1.12244e+06	1.2515e+06	113374	920974	1.42463e+06	846609	1.06407e+06	256756	528385	442648	886470	664949	630613	167648			885	244776	263644	254210
	895	967509	1.5364e+06	985289	1.16307e+06	264088	1.00396e+06	1.28054e+06	1.10053e+06	1.12834e+06	114616	1.22702e+06	1.03392e+06	1.2199e+06	1.27986e+06	1.19018e+06	93137.7	1.25441e+06	1.33126e+06	1.27541e+06	1.28703e+06	32428.7	1.4049e+06	1.35781e+06	1.28411e+06	1.34894e+06	49710.1	1.23397e+06	1.39869e+06	1.12271e+06	1.25179e+06	113372	921155	1.42502e+06	846847	1.06434e+06	256834	528469	442764	886680	665149	630766	167693			890	244776	263644	254210
	900	967509	1.53697e+06	985292	1.16326e+06	264355	1.00414e+06	1.28094e+06	1.10053e+06	1.12854e+06	114722	1.2274e+06	1.03432e+06	1.22025e+06	1.28041e+06	1.19059e+06	93171.3	1.25479e+06	1.33157e+06	1.27584e+06	1.2874e+06	32392.9	1.40499e+06	1.35824e+06	1.28436e+06	1.3492e+06	49659.2	1.23431e+06	1.39896e+06	1.12297e+06	1.25208e+06	113370	921335	1.42539e+06	847083	1.0646e+06	256912	528552	442878	886889	665348	630917	167738			895	244776	263644	254210
	905	967510	1.53754e+06	985294	1.16345e+06	264620	1.00433e+06	1.28133e+06	1.10053e+06	1.12873e+06	114828	1.22777e+06	1.03471e+06	1.22058e+06	1.28097e+06	1.19101e+06	93204.4	1.25517e+06	1.33189e+06	1.27627e+06	1.28778e+06	32357.7	1.40507e+06	1.35866e+06	1.2846e+06	1.34945e+06	49610.4	1.23465e+06	1.39922e+06	1.12323e+06	1.25237e+06	113367	921511	1.42577e+06	847317	1.06487e+06	256989	528634	442991	887095	665545	631066	167783			900	244776	263644	254210
	910	967510	1.5381e+06	985297	1.16363e+06	264884	1.00452e+06	1.28172e+06	1.10054e+06	1.12893e+06	114934	1.22814e+06	1.0351e+06	1.22092e+06	1.28151e+06	1.19142e+06	93236.8	1.25555e+06	1.3322e+06	1.2767e+06	1.28815e+06	32323.1	1.40515e+06	1.35908e+06	1.28484e+06	1.34969e+06	49563.7	1.23498e+06	1.39948e+06	1.12349e+06	1.25265e+06	113364	921684	1.42614e+06	847550	1.06513e+06	257066	528714	443102	887299	665739	631214	167827			905	244776	263644	254210
	915	967510	1.53865e+06	985300	1.16382e+06	265146	1.0047e+06	1.28211e+06	1.10054e+06	1.12912e+06	115039	1.22851e+06	1.03548e+06	1.22125e+06	1.28206e+06	1.19183e+06	93268.7	1.25592e+06	1.33251e+06	1.27712e+06	1.28852e+06	32289.1	1.40524e+06	1.3595e+06	1.28508e+06	1.34994e+06	49519	1.23531e+06	1.39974e+06	1.12375e+06	1.25293e+06	113360	921855	1.42651e+06	847780	1.06538e+06	257142	528792	443212	887501	665933	631359	167871			910	244776	263644	254210
	920	967510	1.53921e+06	985302	1.16401e+06	265407	1.00488e+06	1.28249e+06	1.10054e+06	1.12931e+06	115144	1.22888e+06	1.03587e+06	1.22158e+06	1.2826e+06	1.19223e+06	93300.1	1.25629e+06	1.33282e+06	1.27754e+06	1.28889e+06	32255.7	1.40532e+06	1.35992e+06	1.28531e+06	1.35018e+06	49476.5	1.23564e+06	1.4e+06	1.12401e+06	1.25321e+06	113356	922023	1.42688e+06	848009	1.06564e+06	257218	528869	443321	887701	666124	631504	167915			915	244776	263644	254210
	925	967510	1.53976e+06	985304	1.16419e+06	265666	1.00506e+06	1.28287e+06	1.10055e+06	1.12949e+06	115248	1.22924e+06	1.03625e+06	1.22191e+06	1.28313e+06	1.19263e+06	93330.9	1.25666e+06	1.33313e+06	1.27796e+06	1.28925e+06	32222.8	1.4054e+06	1.36033e+06	1.28553e+06	1.35042e+06	49435.9	1.23596e+06	1.40025e+06	1.12426e+06	1.25349e+06	113351	922189	1.42724e+06	848236	1.06589e+06	257293	528945	443428	887899	666314	631647	167959			920	244776	263644	254210
	930	967510	1.54031e+06	985307	1.16437e+06	265923	1.00524e+06	1.28325e+06	1.10055e+06	1.12968e+06	115352	1.22959e+06	1.03663e+06	1.22224e+06	1.28366e+06	1.19303e+06	93361.2	1.25702e+06	1.33343e+06	1.27837e+06	1.28961e+06	32190.4	1.40548e+06	1.36074e+06	1.28575e+06	1.35066e+06	49397.3	1.23629e+06	1.4005e+06	1.12452e+06	1.25377e+06	113346	922351	1.4276e+06	848461	1.06614e+06	257367	529019	443534	888095	666502	631788	168003			925	244776	263644	254210
	935	967510	1.54085e+06	985309	1.16456e+06	266179	1.00542e+06	1.28363e+06	1.10055e+06	1.12987e+06	115455	1.22995e+06	1.03701e+06	1.22256e+06	1.28419e+06	1.19343e+06	93390.9	1.25738e+06	1.33374e+06	1.27879e+06	1.28997e+06	32158.7	1.40556e+06	1.36114e+06	1.28596e+06	1.35089e+06	49360.6	1.23661e+06	1.40075e+06	1.12477e+06	1.25404e+06	113341	922512	1.42796e+06	848685	1.06638e+06	257441	529091	443639	888290	666689	631927	168046			930	244776	263644	254210
	940	967510	1.54139e+06	985311	1.16474e+06	266434	1.00559e+06	1.284e+06	1.10056e+06	1.13005e+06	115558	1.2303e+06	1.03738e+06	1.22288e+06	1.28471e+06	1.19382e+06	93420.2	1.25774e+06	1.33404e+06	1.27919e+06	1.29032e+06	32127.5	1.40564e+06	1.36155e+06	1.28617e+06	1.35112e+06	49325.8	1.23693e+06	1.401e+06	1.12502e+06	1.25432e+06	113335	922669	1.42831e+06	848906	1.06663e+06	257514	529163	443743	888482	666874	632065	168089			935	244777	263644	254210
	945	967510	1.54193e+06	985313	1.16492e+06	266687	1.00576e+06	1.28437e+06	1.10056e+06	1.13023e+06	115660	1.23064e+06	1.03776e+06	1.2232e+06	1.28523e+06	1.19421e+06	93448.9	1.25809e+06	1.33433e+06	1.2796e+06	1.29067e+06	32096.8	1.40572e+06	1.36195e+06	1.28638e+06	1.35135e+06	49292.8	1.23724e+06	1.40124e+06	1.12528e+06	1.25459e+06	113329	922825	1.42866e+06	849126	1.06687e+06	257587	529233	443845	888672	667057	632202	168131			940	244777	263644	254210
	950	967510	1.54246e+06	985315	1.1651e+06	266939	1.00593e+06	1.28474e+06	1.10056e+06	1.13041e+06	115762	1.23099e+06	1.03813e+06	1.22352e+06	1.28575e+06	1.1946e+06	93477	1.25844e+06	1.33463e+06	1.28e+06	1.29102e+06	32066.6	1.4058e+06	1.36234e+06	1.28658e+06	1.35157e+06	49261.7	1.23756e+06	1.40149e+06	1.12553e+06	1.25486e+06	113323	922978	1.42901e+06	849344	1.06711e+06	257659	529302	443946	888860	667238	632337	168174			945	244777	263644	254210
	955	967510	1.543e+06	985316	1.16527e+06	267189	1.0061e+06	1.2851e+06	1.10056e+06	1.13059e+06	115864	1.23133e+06	1.0385e+06	1.22383e+06	1.28626e+06	1.19498e+06	93504.7	1.25879e+06	1.33493e+06	1.2804e+06	1.29137e+06	32037	1.40587e+06	1.36273e+06	1.28678e+06	1.35179e+06	49232.4	1.23787e+06	1.40173e+06	1.12578e+06	1.25512e+06	113316	923128	1.42935e+06	849561	1.06735e+06	257731	529369	444046	889047	667418	632470	168216			950	244777	263644	254210
	960	967510	1.54353e+06	985318	1.16545e+06	267438	1.00627e+06	1.28547e+06	1.10057e+06	1.13077e+06	115964	1.23166e+06	1.03886e+06	1.22415e+06	1.28677e+06	1.19536e+06	93531.9	1.25913e+06	1.33522e+06	1.28079e+06	1.29172e+06	32007.9	1.40595e+06	1.36312e+06	1.28697e+06	1.35201e+06	49204.8	1.23818e+06	1.40197e+06	1.12602e+06	1.25539e+06	113309	923276	1.42969e+06	849775	1.06758e+06	257802	529435	444145	889232	667597	632602	168258			955	244777	263644	254211
	965	967510	1.54405e+06	985320	1.16563e+06	267686	1.00644e+06	1.28583e+06	1.10057e+06	1.13094e+06	116065	1.232e+06	1.03923e+06	1.22446e+06	1.28727e+06	1.19574e+06	93558.6	1.25947e+06	1.33551e+06	1.28119e+06	1.29206e+06	31979.3	1.40603e+06	1.36351e+06	1.28716e+06	1.35223e+06	49178.9	1.23849e+06	1.4022e+06	1.12627e+06	1.25565e+06	113301	923422	1.43003e+06	849989	1.06781e+06	257873	529500	444242	889414	667774	632733	168300			960	244777	263644	254211
	970	967510	1.54458e+06	985321	1.1658e+06	267932	1.0066e+06	1.28618e+06	1.10057e+06	1.13112e+06	116165	1.23233e+06	1.03959e+06	1.22476e+06	1.28777e+06	1.19611e+06	93584.8	1.25981e+06	1.3358e+06	1.28158e+06	1.2924e+06	31951.2	1.4061e+06	1.36389e+06	1.28734e+06	1.35245e+06	49154.7	1.23879e+06	1.40244e+06	1.12651e+06	1.25591e+06	113293	923565	1.43036e+06	850200	1.06804e+06	257943	529564	444339	889595	667949	632862	168341			965	244777	263644	254211
	975	967510	1.5451e+06	985323	1.16598e+06	268177	1.00676e+06	1.28654e+06	1.10057e+06	1.13129e+06	116265	1.23266e+06	1.03995e+06	1.22507e+06	1.28826e+06	1.19648e+06	93610.5	1.26015e+06	1.33609e+06	1.28196e+06	1.29273e+06	31923.7	1.40618e+06	1.36427e+06	1.28752e+06	1.35266e+06	49132.2	1.2391e+06	1.40267e+06	1.12676e+06	1.25617e+06	113285	923706	1.43069e+06	850410	1.06827e+06	258013	529627	444434	889774	668123	632989	168382			970	244777	263644	254211
	980	967510	1.54561e+06	985324	1.16615e+06	268420	1.00692e+06	1.28689e+06	1.10057e+06	1.13146e+06	116364	1.23298e+06	1.04031e+06	1.22537e+06	1.28875e+06	1.19685e+06	93635.7	1.26048e+06	1.33637e+06	1.28235e+06	1.29307e+06	31896.6	1.40625e+06	1.36465e+06	1.2877e+06	1.35287e+06	49111.2	1.2394e+06	1.4029e+06	1.127e+06	1.25643e+06	113277	923845	1.43102e+06	850618	1.06849e+06	258082	529688	444528	889952	668295	633116	168423			975	244777	263644	254211
	985	967510	1.54613e+06	985325	1.16632e+06	268663	1.00708e+06	1.28724e+06	1.10058e+06	1.13163e+06	116463	1.2333e+06	1.04066e+06	1.22567e+06	1.28924e+06	1.19722e+06	93660.5	1.26081e+06	1.33666e+06	1.28273e+06	1.2934e+06	31870	1.40633e+06	1.36502e+06	1.28787e+06	1.35307e+06	49091.9	1.2397e+06	1.40313e+06	1.12724e+06	1.25669e+06	113268	923982	1.43135e+06	850824	1.06872e+06	258150	529748	444620	890127	668466	633240	168464			980	244777	263644	254211
	990	967510	1.54664e+06	985327	1.16649e+06	268904	1.00724e+06	1.28759e+06	1.10058e+06	1.1318e+06	116561	1.23362e+06	1.04102e+06	1.22597e+06	1.28973e+06	1.19758e+06	93684.8	1.26114e+06	1.33694e+06	1.28311e+06	1.29373e+06	31843.9	1.4064e+06	1.36539e+06	1.28804e+06	1.35328e+06	49074.1	1.23999e+06	1.40335e+06	1.12748e+06	1.25694e+06	113259	924117	1.43167e+06	851029	1.06894e+06	258218	529807	444712	890301	668635	633364	168504			985	244777	263644	254211
	995	967510	1.54715e+06	985328	1.16666e+06	269143	1.0074e+06	1.28793e+06	1.10058e+06	1.13197e+06	116659	1.23393e+06	1.04137e+06	1.22627e+06	1.29021e+06	1.19794e+06	93708.7	1.26146e+06	1.33722e+06	1.28348e+06	1.29405e+06	31818.3	1.40648e+06	1.36576e+06	1.28821e+06	1.35348e+06	49057.8	1.24029e+06	1.40358e+06	1.12772e+06	1.2572e+06	113250	924249	1.43199e+06	851232	1.06916e+06	258286	529865	444803	890473	668803	633486	168544			990	244777	263644	254211
	1000	967510	1.54766e+06	985329	1.16683e+06	269382	1.00755e+06	1.28827e+06	1.10058e+06	1.13214e+06	116757	1.23424e+06	1.04172e+06	1.22657e+06	1.29068e+06	1.1983e+06	93732	1.26178e+06	1.33749e+06	1.28385e+06	1.29438e+06	31793.2	1.40655e+06	1.36613e+06	1.28837e+06	1.35368e+06	49043	1.24058e+06	1.4038e+06	1.12796e+06	1.25745e+06	113240	924380	1.4323e+06	851434	1.06937e+06	258353	529922	444892	890644	668969	633607	168584			995	244777	263644	254211
	1005	967510	1.54816e+06	985330	1.167e+06	269619	1.0077e+06	1.28861e+06	1.10058e+06	1.1323e+06	116854	1.23455e+06	1.04207e+06	1.22686e+06	1.29115e+06	1.19866e+06	93755	1.2621e+06	1.33777e+06	1.28422e+06	1.2947e+06	31768.5	1.40662e+06	1.36649e+06	1.28853e+06	1.35388e+06	49029.7	1.24087e+06	1.40402e+06	1.1282e+06	1.2577e+06	113230	924508	1.43262e+06	851634	1.06959e+06	258419	529978	444981	890812	669134	633726	168624			1000	244777	263644	254211
	1010	967510	1.54866e+06	985331	1.16717e+06	269855	1.00785e+06	1.28895e+06	1.10058e+06	1.13246e+06	116950	1.23486e+06	1.04241e+06	1.22715e+06	1.29162e+06	1.19901e+06	93777.5	1.26241e+06	1.33804e+06	1.28459e+06	1.29502e+06	31744.3	1.4067e+06	1.36685e+06	1.28868e+06	1.35408e+06	49017.7	1.24116e+06	1.40424e+06	1.12844e+06	1.25795e+06	113220	924635	1.43293e+06	851832	1.0698e+06	258485	530033	445068	890979	669297	633844	168663			1005	244777	263644	254211
	1015	967510	1.54916e+06	985332	1.16733e+06	270090	1.008e+06	1.28929e+06	1.10059e+06	1.13263e+06	117047	1.23516e+06	1.04276e+06	1.22744e+06	1.29209e+06	1.19936e+06	93799.6	1.26273e+06	1.33832e+06	1.28496e+06	1.29533e+06	31720.5	1.40677e+06	1.3672e+06	1.28883e+06	1.35427e+06	49007.2	1.24145e+06	1.40446e+06	1.12867e+06	1.25819e+06	113210	924759	1.43323e+06	852029	1.07001e+06	258551	530087	445154	891145	669459	633961	168702			1010	244777	263644	254211
	1020	967510	1.54966e+06	985333	1.1675e+06	270324	1.00815e+06	1.28962e+06	1.10059e+06	1.13279e+06	117142	1.23546e+06	1.0431e+06	1.22773e+06	1.29255e+06	1.19971e+06	93821.2	1.26303e+06	1.33859e+06	1.28532e+06	1.29565e+06	31697.2	1.40684e+06	1.36756e+06	1.28898e+06	1.35446e+06	48998	1.24173e+06	1.40467e+06	1.12891e+06	1.25844e+06	113199	924881	1.43354e+06	852224	1.07022e+06	258616	530140	445240	891308	669620	634077	168741			1015	244777	263644	254211
	1025	967510	1.55015e+06	985334	1.16766e+06	270556	1.0083e+06	1.28995e+06	1.10059e+06	1.13295e+06	117238	1.23576e+06	1.04344e+06	1.22801e+06	1.29301e+06	1.20005e+06	93842.4	1.26334e+06	1.33886e+06	1.28568e+06	1.29596e+06	31674.4	1.40691e+06	1.36791e+06	1.28913e+06	1.35465e+06	48990.2	1.24201e+06	1.40489e+06	1.12914e+06	1.25868e+06	113189	925002	1.43384e+06	852418	1.07042e+06	258680	530191	445324	891471	669779	634191	168779			1020	244777	263644	254211
	1030	967510	1.55064e+06	985335	1.16783e+06	270788	1.00845e+06	1.29028e+06	1.10059e+06	1.13311e+06	117333	1.23605e+06	1.04377e+06	1.22829e+06	1.29346e+06	1.2004e+06	93863.2	1.26365e+06	1.33912e+06	1.28603e+06	1.29627e+06	31652	1.40698e+06	1.36826e+06	1.28927e+06	1.35484e+06	48983.7	1.24229e+06	1.4051e+06	1.12937e+06	1.25892e+06	113178	925120	1.43414e+06	852610	1.07062e+06	258744	530242	445407	891631	669936	634304	168818			1025	244777	263644	254211
	1035	967510	1.55113e+06	985335	1.16799e+06	271018	1.00859e+06	1.29061e+06	1.10059e+06	1.13326e+06	117428	1.23634e+06	1.04411e+06	1.22857e+06	1.29391e+06	1.20073e+06	93883.6	1.26395e+06	1.33939e+06	1.28639e+06	1.29657e+06	31630	1.40705e+06	1.3686e+06	1.28941e+06	1.35502e+06	48978.4	1.24257e+06	1.40531e+06	1.1296e+06	1.25916e+06	113167	925237	1.43444e+06	852801	1.07083e+06	258808	530292	445489	891790	670093	634416	168856			1030	244777	263644	254211
	1040	967510	1.55162e+06	985336	1.16815e+06	271247	1.00873e+06	1.29093e+06	1.10059e+06	1.13342e+06	117522	1.23663e+06	1.04444e+06	1.22885e+06	1.29436e+06	1.20107e+06	93903.6	1.26425e+06	1.33965e+06	1.28674e+06	1.29688e+06	31608.5	1.40713e+06	1.36895e+06	1.28955e+06	1.35521e+06	48974.4	1.24285e+06	1.40552e+06	1.12983e+06	1.2594e+06	113155	925352	1.43473e+06	852990	1.07102e+06	258871	530341	445571	891947	670248	634527	168894			1035	244777	263644	254211
	1045	967510	1.5521e+06	985337	1.16832e+06	271475	1.00888e+06	1.29125e+06	1.10059e+06	1.13357e+06	117616	1.23692e+06	1.04477e+06	1.22913e+06	1.2948e+06	1.20141e+06	93923.1	1.26454e+06	1.33991e+06	1.28708e+06	1.29718e+06	31587.4	1.4072e+06	1.36929e+06	1.28968e+06	1.35539e+06	48971.7	1.24312e+06	1.40573e+06	1.13006e+06	1.25964e+06	113144	925465	1.43502e+06	853178	1.07122e+06	258933	530389	445651	892103	670401	634636	168931			1040	244777	263644	254211
	1050	967510	1.55258e+06	985338	1.16848e+06	271702	1.00902e+06	1.29157e+06	1.10059e+06	1.13373e+06	117709	1.2372e+06	1.0451e+06	1.22941e+06	1.29525e+06	1.20174e+06	93942.3	1.26484e+06	1.34017e+06	1.28743e+06	1.29748e+06	31566.7	1.40727e+06	1.36962e+06	1.28981e+06	1.35557e+06	48970.1	1.24339e+06	1.40593e+06	1.13029e+06	1.25987e+06	113132	925577	1.43531e+06	853364	1.07142e+06	258995	530436	445730	892257	670553	634744	168969			1045	244777	263644	254211
	1055	967510	1.55306e+06	985338	1.16864e+06	271927	1.00916e+06	1.29189e+06	1.1006e+06	1.13388e+06	117802	1.23748e+06	1.04543e+06	1.22968e+06	1.29568e+06	1.20207e+06	93961.1	1.26513e+06	1.34043e+06	1.28777e+06	1.29778e+06	31546.4	1.40734e+06	1.36996e+06	1.28994e+06	1.35574e+06	48969.7	1.24366e+06	1.40613e+06	1.13051e+06	1.2601e+06	113120	925686	1.4356e+06	853549	1.07161e+06	259057	530483	445808	892409	670704	634851	169006			1050	244777	263644	254211
	1060	967510	1.55354e+06	985339	1.1688e+06	272152	1.00929e+06	1.29221e+06	1.1006e+06	1.13403e+06	117895	1.23776e+06	1.04576e+06	1.22995e+06	1.29612e+06	1.20239e+06	93979.5	1.26542e+06	1.34069e+06	1.28811e+06	1.29807e+06	31526.5	1.40741e+06	1.37029e+06	1.29006e+06	1.35592e+06	48970.4	1.24393e+06	1.40634e+06	1.13074e+06	1.26034e+06	113108	925794	1.43588e+06	853732	1.0718e+06	259118	530528	445886	892560	670854	634957	169042			1055	244777	263644	254211
	1065	967510	1.55401e+06	985340	1.16895e+06	272376	1.00943e+06	1.29252e+06	1.1006e+06	1.13418e+06	117987	1.23803e+06	1.04608e+06	1.23022e+06	1.29655e+06	1.20272e+06	93997.5	1.2657e+06	1.34094e+06	1.28845e+06	1.29837e+06	31507.1	1.40748e+06	1.37062e+06	1.29019e+06	1.35609e+06	48972.2	1.2442e+06	1.40654e+06	1.13097e+06	1.26057e+06	113096	925900	1.43616e+06	853914	1.07199e+06	259179	530573	445962	892710	671002	635062	169079			1060	244777	263644	254211
	1070	967510	1.55449e+06	985340	1.16911e+06	272598	1.00957e+06	1.29284e+06	1.1006e+06	1.13433e+06	118079	1.2383e+06	1.0464e+06	1.23049e+06	1.29697e+06	1.20304e+06	94015.1	1.26598e+06	1.3412e+06	1.28879e+06	1.29866e+06	31488	1.40754e+06	1.37095e+06	1.29031e+06	1.35627e+06	48975.2	1.24446e+06	1.40674e+06	1.13119e+06	1.2608e+06	113084	926005	1.43644e+06	854095	1.07218e+06	259239	530616	446038	892858	671149	635165	169115			1065	244777	263644	254211
	1075	967510	1.55496e+06	985341	1.16927e+06	272820	1.0097e+06	1.29315e+06	1.1006e+06	1.13448e+06	118171	1.23857e+06	1.04672e+06	1.23076e+06	1.2974e+06	1.20336e+06	94032.4	1.26627e+06	1.34145e+06	1.28912e+06	1.29894e+06	31469.3	1.40761e+06	1.37127e+06	1.29042e+06	1.35644e+06	48979.2	1.24473e+06	1.40694e+06	1.13141e+06	1.26102e+06	113071	926107	1.43672e+06	854274	1.07237e+06	259298	530659	446112	893005	671294	635268	169151			1070	244777	263644	254211
	1080	967510	1.55542e+06	985341	1.16943e+06	273040	1.00983e+06	1.29345e+06	1.1006e+06	1.13463e+06	118262	1.23884e+06	1.04704e+06	1.23102e+06	1.29782e+06	1.20368e+06	94049.3	1.26654e+06	1.3417e+06	1.28945e+06	1.29923e+06	31451.1	1.40768e+06	1.3716e+06	1.29054e+06	1.35661e+06	48984.2	1.24499e+06	1.40713e+06	1.13163e+06	1.26125e+06	113059	926209	1.43699e+06	854451	1.07255e+06	259358	530702	446186	893150	671439	635369	169187			1075	244777	263644	254211
	1085	967510	1.55589e+06	985342	1.16958e+06	273259	1.00996e+06	1.29376e+06	1.1006e+06	1.13478e+06	118353	1.2391e+06	1.04736e+06	1.23128e+06	1.29823e+06	1.20399e+06	94065.8	1.26682e+06	1.34195e+06	1.28978e+06	1.29951e+06	31433.2	1.40775e+06	1.37192e+06	1.29065e+06	1.35677e+06	48990.3	1.24525e+06	1.40733e+06	1.13185e+06	1.26148e+06	113046	926308	1.43726e+06	854628	1.07273e+06	259416	530743	446259	893293	671582	635469	169223			1080	244777	263644	254211
	1090	967510	1.55635e+06	985342	1.16974e+06	273478	1.01009e+06	1.29407e+06	1.1006e+06	1.13492e+06	118443	1.23936e+06	1.04767e+06	1.23154e+06	1.29865e+06	1.20431e+06	94081.9	1.26709e+06	1.34219e+06	1.2901e+06	1.2998e+06	31415.7	1.40782e+06	1.37223e+06	1.29076e+06	1.35694e+06	48997.3	1.24551e+06	1.40752e+06	1.13207e+06	1.2617e+06	113033	926406	1.43753e+06	854803	1.07291e+06	259475	530784	446331	893436	671724	635568	169258			1085	244777	263644	254211
	1095	967510	1.55682e+06	985343	1.16989e+06	273695	1.01022e+06	1.29437e+06	1.1006e+06	1.13507e+06	118533	1.23962e+06	1.04798e+06	1.2318e+06	1.29906e+06	1.20462e+06	94097.8	1.26736e+06	1.34244e+06	1.29043e+06	1.30008e+06	31398.6	1.40789e+06	1.37255e+06	1.29087e+06	1.3571e+06	49005.3	1.24576e+06	1.40771e+06	1.13229e+06	1.26192e+06	113020	926503	1.43779e+06	854976	1.07309e+06	259532	530823	446402	893576	671864	635666	169293			1090	244777	263644	254211
	1100	967510	1.55727e+06	985343	1.17004e+06	273911	1.01035e+06	1.29467e+06	1.1006e+06	1.13521e+06	118623	1.23988e+06	1.04829e+06	1.23206e+06	1.29947e+06	1.20493e+06	94113.2	1.26763e+06	1.34268e+06	1.29075e+06	1.30035e+06	31381.8	1.40795e+06	1.37286e+06	1.29097e+06	1.35726e+06	49014.3	1.24601e+06	1.4079e+06	1.13251e+06	1.26214e+06	113007	926598	1.43806e+06	855148	1.07327e+06	259590	530862	446472	893716	672004	635764	169328			1095	244777	263644	254211
	1105	967510	1.55773e+06	985344	1.1702e+06	274126	1.01048e+06	1.29497e+06	1.1006e+06	1.13535e+06	118713	1.24013e+06	1.0486e+06	1.23232e+06	1.29987e+06	1.20523e+06	94128.3	1.2679e+06	1.34292e+06	1.29107e+06	1.30063e+06	31365.4	1.40802e+06	1.37317e+06	1.29108e+06	1.35742e+06	49024.2	1.24627e+06	1.40809e+06	1.13273e+06	1.26236e+06	112993	926691	1.43832e+06	855319	1.07344e+06	259647	530901	446541	893854	672142	635859	169363			1100	244777	263644	254211
	1110	967510	1.55819e+06	985344	1.17035e+06	274341	1.01061e+06	1.29527e+06	1.10061e+06	1.13549e+06	118802	1.24038e+06	1.04891e+06	1.23257e+06	1.30027e+06	1.20553e+06	94143.1	1.26816e+06	1.34316e+06	1.29138e+06	1.3009e+06	31349.4	1.40809e+06	1.37348e+06	1.29118e+06	1.35758e+06	49035	1.24652e+06	1.40828e+06	1.13294e+06	1.26258e+06	112980	926783	1.43858e+06	855488	1.07362e+06	259703	530938	446610	893991	672279	635954	169397			1105	244777	263644	254211
	1115	967510	1.55864e+06	985344	1.1705e+06	274554	1.01073e+06	1.29556e+06	1.10061e+06	1.13563e+06	118890	1.24063e+06	1.04922e+06	1.23283e+06	1.30067e+06	1.20584e+06	94157.6	1.26843e+06	1.3434e+06	1.29169e+06	1.30117e+06	31333.7	1.40816e+06	1.37379e+06	1.29128e+06	1.35774e+06	49046.6	1.24677e+06	1.40847e+06	1.13316e+06	1.2628e+06	112967	926874	1.43883e+06	855656	1.07379e+06	259759	530975	446678	894126	672414	636048	169431			1110	244777	263644	254211
	1120	967510	1.55909e+06	985345	1.17065e+06	274766	1.01085e+06	1.29586e+06	1.10061e+06	1.13577e+06	118979	1.24088e+06	1.04952e+06	1.23308e+06	1.30106e+06	1.20613e+06	94171.7	1.26868e+06	1.34364e+06	1.29201e+06	1.30144e+06	31318.4	1.40822e+06	1.37409e+06	1.29137e+06	1.3579e+06	49059.2	1.24701e+06	1.40866e+06	1.13337e+06	1.26301e+06	112953	926963	1.43909e+06	855823	1.07396e+06	259815	531012	446745	894260	672549	636141	169465			1115	244777	263644	254211
	1125	967510	1.55954e+06	985345	1.1708e+06	274978	1.01098e+06	1.29615e+06	1.10061e+06	1.13591e+06	119067	1.24112e+06	1.04982e+06	1.23333e+06	1.30146e+06	1.20643e+06	94185.4	1.26894e+06	1.34387e+06	1.29231e+06	1.30171e+06	31303.5	1.40829e+06	1.37439e+06	1.29147e+06	1.35805e+06	49072.5	1.24726e+06	1.40884e+06	1.13358e+06	1.26323e+06	112939	927051	1.43934e+06	855989	1.07413e+06	259870	531047	446811	894392	672682	636233	169499			1120	244777	263644	254211
	1130	967510	1.55999e+06	985345	1.17095e+06	275188	1.0111e+06	1.29644e+06	1.10061e+06	1.13605e+06	119155	1.24137e+06	1.05012e+06	1.23358e+06	1.30184e+06	1.20673e+06	94198.9	1.2692e+06	1.34411e+06	1.29262e+06	1.30197e+06	31288.8	1.40836e+06	1.37469e+06	1.29156e+06	1.3582e+06	49086.7	1.2475e+06	1.40902e+06	1.13379e+06	1.26344e+06	112926	927137	1.43959e+06	856153	1.07429e+06	259924	531082	446876	894524	672814	636324	169532			1125	244777	263644	254211
	1135	967510	1.56043e+06	985346	1.1711e+06	275398	1.01122e+06	1.29673e+06	1.10061e+06	1.13618e+06	119242	1.24161e+06	1.05042e+06	1.23382e+06	1.30223e+06	1.20702e+06	94212	1.26945e+06	1.34434e+06	1.29292e+06	1.30224e+06	31274.6	1.40842e+06	1.37499e+06	1.29165e+06	1.35835e+06	49101.7	1.24774e+06	1.40921e+06	1.13401e+06	1.26365e+06	112912	927222	1.43984e+06	856316	1.07446e+06	259979	531116	446940	894654	672945	636414	169566			1130	244777	263644	254211
	1140	967510	1.56087e+06	985346	1.17124e+06	275606	1.01134e+06	1.29701e+06	1.10061e+06	1.13632e+06	119329	1.24184e+06	1.05071e+06	1.23407e+06	1.30261e+06	1.20731e+06	94224.9	1.2697e+06	1.34457e+06	1.29323e+06	1.3025e+06	31260.6	1.40849e+06	1.37528e+06	1.29174e+06	1.3585e+06	49117.5	1.24798e+06	1.40939e+06	1.13421e+06	1.26386e+06	112898	927306	1.44008e+06	856477	1.07462e+06	260032	531150	447004	894782	673075	636503	169599			1135	244777	263644	254211
	1145	967510	1.56131e+06	985346	1.17139e+06	275814	1.01146e+06	1.2973e+06	1.10061e+06	1.13646e+06	119416	1.24208e+06	1.05101e+06	1.23431e+06	1.30299e+06	1.2076e+06	94237.4	1.26995e+06	1.3448e+06	1.29353e+06	1.30276e+06	31247	1.40856e+06	1.37557e+06	1.29183e+06	1.35865e+06	49134	1.24822e+06	1.40957e+06	1.13442e+06	1.26407e+06	112884	927389	1.44033e+06	856638	1.07478e+06	260086	531183	447067	894910	673204	636591	169631			1140	244777	263644	254211
	1150	967510	1.56175e+06	985347	1.17154e+06	276021	1.01157e+06	1.29758e+06	1.10061e+06	1.13659e+06	119502	1.24231e+06	1.0513e+06	1.23455e+06	1.30337e+06	1.20788e+06	94249.6	1.27019e+06	1.34503e+06	1.29382e+06	1.30301e+06	31233.8	1.40862e+06	1.37587e+06	1.29191e+06	1.3588e+06	49151.2	1.24846e+06	1.40974e+06	1.13463e+06	1.26428e+06	112870	927470	1.44057e+06	856797	1.07494e+06	260139	531215	447129	895036	673331	636678	169664			1145	244777	263644	254211
	1155	967510	1.56219e+06	985347	1.17168e+06	276226	1.01169e+06	1.29787e+06	1.10061e+06	1.13672e+06	119588	1.24254e+06	1.05159e+06	1.23479e+06	1.30374e+06	1.20817e+06	94261.5	1.27044e+06	1.34525e+06	1.29412e+06	1.30327e+06	31220.8	1.40869e+06	1.37615e+06	1.29199e+06	1.35895e+06	49169.2	1.24869e+06	1.40992e+06	1.13484e+06	1.26448e+06	112856	927549	1.4408e+06	856954	1.0751e+06	260191	531247	447191	895160	673458	636764	169696			1150	244777	263644	254211
	1160	967510	1.56262e+06	985347	1.17183e+06	276431	1.01181e+06	1.29815e+06	1.10061e+06	1.13685e+06	119674	1.24277e+06	1.05188e+06	1.23503e+06	1.30411e+06	1.20845e+06	94273.1	1.27068e+06	1.34548e+06	1.29441e+06	1.30352e+06	31208.2	1.40875e+06	1.37644e+06	1.29208e+06	1.35909e+06	49187.9	1.24892e+06	1.4101e+06	1.13505e+06	1.26469e+06	112841	927628	1.44104e+06	857111	1.07526e+06	260243	531278	447252	895284	673583	636849	169728			1155	244777	263644	254211
	1165	967510	1.56306e+06	985347	1.17197e+06	276635	1.01192e+06	1.29843e+06	1.10061e+06	1.13699e+06	119760	1.243e+06	1.05217e+06	1.23527e+06	1.30448e+06	1.20873e+06	94284.4	1.27092e+06	1.3457e+06	1.2947e+06	1.30377e+06	31195.8	1.40882e+06	1.37672e+06	1.29216e+06	1.35923e+06	49207.3	1.24915e+06	1.41027e+06	1.13525e+06	1.26489e+06	112827	927705	1.44127e+06	857266	1.07542e+06	260295	531309	447311	895406	673707	636934	169760			1160	244777	263644	254211
	1170	967510	1.56349e+06	985348	1.17212e+06	276838	1.01203e+06	1.2987e+06	1.10061e+06	1.13712e+06	119845	1.24322e+06	1.05246e+06	1.23551e+06	1.30485e+06	1.20901e+06	94295.5	1.27116e+06	1.34592e+06	1.29499e+06	1.30402e+06	31183.8	1.40888e+06	1.37701e+06	1.29223e+06	1.35937e+06	49227.3	1.24938e+06	1.41045e+06	1.13545e+06	1.26509e+06	112813	927782	1.44151e+06	857420	1.07557e+06	260346	531339	447371	895528	673830	637017	169791			1165	244777	263644	254211
	1175	967510	1.56392e+06	985348	1.17226e+06	277040	1.01215e+06	1.29898e+06	1.10061e+06	1.13725e+06	119930	1.24344e+06	1.05274e+06	1.23574e+06	1.30521e+06	1.20928e+06	94306.2	1.27139e+06	1.34614e+06	1.29528e+06	1.30427e+06	31172.1	1.40895e+06	1.37729e+06	1.29231e+06	1.35951e+06	49248	1.24961e+06	1.41062e+06	1.13566e+06	1.2653e+06	112798	927856	1.44174e+06	857573	1.07572e+06	260397	531369	447429	895647	673952	637099	169823			1170	244777	263644	254211
	1180	967510	1.56434e+06	985348	1.1724e+06	277242	1.01226e+06	1.29925e+06	1.10061e+06	1.13738e+06	120015	1.24366e+06	1.05302e+06	1.23598e+06	1.30557e+06	1.20956e+06	94316.7	1.27163e+06	1.34636e+06	1.29556e+06	1.30452e+06	31160.7	1.40901e+06	1.37756e+06	1.29238e+06	1.35965e+06	49269.3	1.24984e+06	1.41079e+06	1.13586e+06	1.2655e+06	112784	927930	1.44196e+06	857725	1.07587e+06	260447	531397	447487	895766	674073	637181	169854			1175	244777	263644	254211
	1185	967510	1.56477e+06	985348	1.17254e+06	277442	1.01237e+06	1.29953e+06	1.10061e+06	1.1375e+06	120099	1.24388e+06	1.0533e+06	1.23621e+06	1.30593e+06	1.20983e+06	94326.9	1.27186e+06	1.34658e+06	1.29584e+06	1.30476e+06	31149.7	1.40908e+06	1.37784e+06	1.29246e+06	1.35979e+06	49291.2	1.25006e+06	1.41096e+06	1.13606e+06	1.2657e+06	112770	928003	1.44219e+06	857876	1.07602e+06	260497	531426	447544	895884	674193	637262	169885			1180	244777	263644	254211
	1190	967510	1.56519e+06	985348	1.17268e+06	277642	1.01248e+06	1.2998e+06	1.10061e+06	1.13763e+06	120183	1.24409e+06	1.05358e+06	1.23644e+06	1.30628e+06	1.2101e+06	94336.8	1.27209e+06	1.34679e+06	1.29612e+06	1.305e+06	31138.9	1.40914e+06	1.37811e+06	1.29253e+06	1.35993e+06	49313.8	1.25029e+06	1.41113e+06	1.13626e+06	1.26589e+06	112755	928074	1.44241e+06	858025	1.07617e+06	260547	531454	447601	896000	674312	637342	169915			1185	244777	263644	254211
	1195	967510	1.56562e+06	985349	1.17282e+06	277840	1.01259e+06	1.30007e+06	1.10061e+06	1.13776e+06	120267	1.24431e+06	1.05386e+06	1.23667e+06	1.30663e+06	1.21037e+06	94346.4	1.27231e+06	1.34701e+06	1.2964e+06	1.30524e+06	31128.3	1.40921e+06	1.37839e+06	1.2926e+06	1.36006e+06	49336.9	1.25051e+06	1.4113e+06	1.13646e+06	1.26609e+06	112740	928145	1.44263e+06	858173	1.07632e+06	260596	531481	447656	896115	674430	637421	169946			1190	244777	263644	254211
	1200	967510	1.56604e+06	985349	1.17296e+06	278038	1.0127e+06	1.30034e+06	1.10061e+06	1.13788e+06	120350	1.24452e+06	1.05414e+06	1.2369e+06	1.30698e+06	1.21063e+06	94355.8	1.27254e+06	1.34722e+06	1.29668e+06	1.30548e+06	31118.1	1.40927e+06	1.37866e+06	1.29267e+06	1.3602e+06	49360.6	1.25073e+06	1.41146e+06	1.13666e+06	1.26628e+06	112726	928214	1.44285e+06	858320	1.07646e+06	260645	531508	447712	896229	674547	637499	169976			1195	244777	263644	254211
	1205	967510	1.56645e+06	985349	1.1731e+06	278235	1.0128e+06	1.30061e+06	1.10062e+06	1.13801e+06	120434	1.24473e+06	1.05441e+06	1.23712e+06	1.30733e+06	1.2109e+06	94364.9	1.27276e+06	1.34743e+06	1.29695e+06	1.30572e+06	31108.2	1.40934e+06	1.37893e+06	1.29273e+06	1.36033e+06	49384.8	1.25095e+06	1.41163e+06	1.13686e+06	1.26648e+06	112711	928282	1.44307e+06	858466	1.07661e+06	260693	531534	447766	896342	674662	637576	170006			1200	244777	263644	254211
	1210	967510	1.56687e+06	985349	1.17324e+06	278431	1.01291e+06	1.30087e+06	1.10062e+06	1.13813e+06	120517	1.24493e+06	1.05468e+06	1.23735e+06	1.30767e+06	1.21116e+06	94373.7	1.27298e+06	1.34764e+06	1.29722e+06	1.30595e+06	31098.5	1.4094e+06	1.37919e+06	1.2928e+06	1.36046e+06	49409.6	1.25116e+06	1.4118e+06	1.13706e+06	1.26667e+06	112697	928349	1.44329e+06	858610	1.07675e+06	260741	531560	447820	896454	674777	637653	170036			1205	244777	263644	254211
	1215	967510	1.56728e+06	985349	1.17338e+06	278627	1.01301e+06	1.30114e+06	1.10062e+06	1.13826e+06	120599	1.24514e+06	1.05495e+06	1.23757e+06	1.30801e+06	1.21142e+06	94382.3	1.2732e+06	1.34785e+06	1.29749e+06	1.30618e+06	31089.2	1.40946e+06	1.37946e+06	1.29286e+06	1.36059e+06	49434.9	1.25138e+06	1.41196e+06	1.13725e+06	1.26686e+06	112682	928415	1.4435e+06	858754	1.07689e+06	260789	531585	447873	896565	674891	637728	170065			1210	244777	263644	254211
	1220	967510	1.5677e+06	985349	1.17352e+06	278821	1.01312e+06	1.3014e+06	1.10062e+06	1.13838e+06	120682	1.24534e+06	1.05522e+06	1.2378e+06	1.30835e+06	1.21168e+06	94390.7	1.27342e+06	1.34806e+06	1.29776e+06	1.30641e+06	31080.1	1.40953e+06	1.37972e+06	1.29293e+06	1.36072e+06	49460.7	1.25159e+06	1.41212e+06	1.13745e+06	1.26705e+06	112667	928480	1.44371e+06	858896	1.07703e+06	260836	531610	447925	896674	675003	637803	170095			1215	244777	263644	254211
	1225	967510	1.56811e+06	985349	1.17366e+06	279015	1.01322e+06	1.30166e+06	1.10062e+06	1.1385e+06	120764	1.24554e+06	1.05549e+06	1.23802e+06	1.30868e+06	1.21193e+06	94398.7	1.27364e+06	1.34827e+06	1.29803e+06	1.30664e+06	31071.2	1.40959e+06	1.37998e+06	1.29299e+06	1.36085e+06	49487	1.25181e+06	1.41228e+06	1.13764e+06	1.26724e+06	112653	928544	1.44392e+06	859038	1.07717e+06	260883	531635	447977	896783	675115	637877	170124			1220	244777	263644	254211
	1230	967510	1.56852e+06	985350	1.17379e+06	279208	1.01333e+06	1.30192e+06	1.10062e+06	1.13862e+06	120846	1.24574e+06	1.05576e+06	1.23824e+06	1.30901e+06	1.21219e+06	94406.6	1.27385e+06	1.34847e+06	1.29829e+06	1.30687e+06	31062.6	1.40965e+06	1.38024e+06	1.29305e+06	1.36098e+06	49513.7	1.25202e+06	1.41245e+06	1.13784e+06	1.26743e+06	112638	928607	1.44413e+06	859178	1.07731e+06	260929	531659	448028	896890	675226	637951	170153			1225	244777	263644	254211
	1235	967510	1.56893e+06	985350	1.17393e+06	279400	1.01343e+06	1.30218e+06	1.10062e+06	1.13874e+06	120928	1.24594e+06	1.05602e+06	1.23846e+06	1.30934e+06	1.21244e+06	94414.2	1.27406e+06	1.34867e+06	1.29855e+06	1.30709e+06	31054.3	1.40972e+06	1.3805e+06	1.29311e+06	1.36111e+06	49541	1.25223e+06	1.41261e+06	1.13803e+06	1.26762e+06	112623	928669	1.44434e+06	859317	1.07744e+06	260975	531682	448079	896997	675336	638023	170181			1230	244777	263644	254211
	1240	967510	1.56933e+06	985350	1.17406e+06	279591	1.01353e+06	1.30244e+06	1.10062e+06	1.13886e+06	121009	1.24614e+06	1.05628e+06	1.23867e+06	1.30967e+06	1.21269e+06	94421.6	1.27427e+06	1.34888e+06	1.29881e+06	1.30732e+06	31046.3	1.40978e+06	1.38075e+06	1.29316e+06	1.36123e+06	49568.7	1.25243e+06	1.41277e+06	1.13822e+06	1.26781e+06	112608	928730	1.44454e+06	859455	1.07758e+06	261021	531705	448129	897102	675444	638095	170210			1235	244777	263644	254211
	1245	967510	1.56974e+06	985350	1.1742e+06	279782	1.01363e+06	1.3027e+06	1.10062e+06	1.13898e+06	121090	1.24633e+06	1.05655e+06	1.23889e+06	1.31e+06	1.21294e+06	94428.7	1.27448e+06	1.34908e+06	1.29907e+06	1.30754e+06	31038.5	1.40984e+06	1.38101e+06	1.29322e+06	1.36136e+06	49596.8	1.25264e+06	1.41292e+06	1.13841e+06	1.26799e+06	112594	928790	1.44474e+06	859592	1.07771e+06	261066	531728	448178	897206	675552	638166	170238			1240	244777	263644	254211
	1250	967510	1.57014e+06	985350	1.17433e+06	279971	1.01373e+06	1.30295e+06	1.10062e+06	1.1391e+06	121171	1.24652e+06	1.05681e+06	1.23911e+06	1.31032e+06	1.21319e+06	94435.6	1.27468e+06	1.34928e+06	1.29932e+06	1.30776e+06	31031	1.40991e+06	1.38126e+06	1.29328e+06	1.36148e+06	49625.4	1.25285e+06	1.41308e+06	1.1386e+06	1.26818e+06	112579	928849	1.44494e+06	859728	1.07784e+06	261111	531750	448227	897309	675659	638236	170266			1245	244777	263644	254211
	1255	967510	1.57054e+06	985350	1.17447e+06	280160	1.01383e+06	1.30321e+06	1.10062e+06	1.13922e+06	121252	1.24671e+06	1.05706e+06	1.23932e+06	1.31064e+06	1.21343e+06	94442.3	1.27489e+06	1.34947e+06	1.29958e+06	1.30798e+06	31023.7	1.40997e+06	1.38151e+06	1.29333e+06	1.3616e+06	49654.4	1.25305e+06	1.41324e+06	1.13879e+06	1.26836e+06	112564	928907	1.44514e+06	859862	1.07797e+06	261155	531772	448275	897411	675765	638306	170294			1250	244777	263644	254211
	1260	967510	1.57094e+06	985350	1.1746e+06	280348	1.01392e+06	1.30346e+06	1.10062e+06	1.13934e+06	121332	1.2469e+06	1.05732e+06	1.23953e+06	1.31096e+06	1.21368e+06	94448.7	1.27509e+06	1.34967e+06	1.29983e+06	1.3082e+06	31016.6	1.41003e+06	1.38176e+06	1.29338e+06	1.36172e+06	49683.8	1.25325e+06	1.41339e+06	1.13898e+06	1.26854e+06	112549	928964	1.44534e+06	859996	1.0781e+06	261200	531794	448323	897512	675870	638375	170321			1255	244777	263644	254211
	1265	967510	1.57133e+06	985350	1.17473e+06	280535	1.01402e+06	1.30372e+06	1.10062e+06	1.13945e+06	121413	1.24708e+06	1.05758e+06	1.23975e+06	1.31127e+06	1.21392e+06	94454.9	1.27529e+06	1.34987e+06	1.30008e+06	1.30841e+06	31009.8	1.41009e+06	1.382e+06	1.29343e+06	1.36184e+06	49713.6	1.25345e+06	1.41355e+06	1.13917e+06	1.26872e+06	112534	929021	1.44553e+06	860129	1.07823e+06	261243	531815	448370	897613	675974	638443	170349			1260	244777	263644	254211
	1270	967510	1.57173e+06	985350	1.17486e+06	280722	1.01412e+06	1.30397e+06	1.10062e+06	1.13957e+06	121493	1.24727e+06	1.05783e+06	1.23996e+06	1.31158e+06	1.21416e+06	94460.9	1.27549e+06	1.35006e+06	1.30033e+06	1.30863e+06	31003.3	1.41016e+06	1.38225e+06	1.29349e+06	1.36196e+06	49743.8	1.25365e+06	1.4137e+06	1.13935e+06	1.2689e+06	112520	929076	1.44573e+06	860260	1.07835e+06	261287	531835	448417	897712	676077	638510	170376			1265	244777	263644	254211
	1275	967510	1.57212e+06	985350	1.175e+06	280908	1.01421e+06	1.30422e+06	1.10062e+06	1.13968e+06	121572	1.24745e+06	1.05808e+06	1.24017e+06	1.31189e+06	1.2144e+06	94466.7	1.27569e+06	1.35025e+06	1.30057e+06	1.30884e+06	30996.9	1.41022e+06	1.38249e+06	1.29354e+06	1.36208e+06	49774.3	1.25385e+06	1.41385e+06	1.13954e+06	1.26908e+06	112505	929131	1.44592e+06	860391	1.07848e+06	261330	531855	448463	897810	676180	638577	170403			1270	244777	263644	254211
	1280	967510	1.57252e+06	985351	1.17513e+06	281093	1.01431e+06	1.30446e+06	1.10062e+06	1.1398e+06	121652	1.24763e+06	1.05833e+06	1.24038e+06	1.3122e+06	1.21464e+06	94472.3	1.27588e+06	1.35044e+06	1.30082e+06	1.30905e+06	30990.8	1.41028e+06	1.38273e+06	1.29358e+06	1.3622e+06	49805.2	1.25405e+06	1.41401e+06	1.13972e+06	1.26926e+06	112490	929184	1.44611e+06	860520	1.0786e+06	261372	531875	448508	897907	676281	638643	170430			1275	244777	263644	254211
	1285	967510	1.57291e+06	985351	1.17526e+06	281277	1.0144e+06	1.30471e+06	1.10062e+06	1.13991e+06	121731	1.24781e+06	1.05858e+06	1.24058e+06	1.31251e+06	1.21487e+06	94477.7	1.27608e+06	1.35064e+06	1.30106e+06	1.30926e+06	30985	1.41034e+06	1.38297e+06	1.29363e+06	1.36232e+06	49836.4	1.25424e+06	1.41416e+06	1.13991e+06	1.26944e+06	112475	929237	1.4463e+06	860649	1.07873e+06	261415	531895	448553	898003	676382	638708	170456			1280	244777	263644	254211
	1290	967510	1.5733e+06	985351	1.17539e+06	281460	1.0145e+06	1.30496e+06	1.10062e+06	1.14002e+06	121810	1.24799e+06	1.05883e+06	1.24079e+06	1.31281e+06	1.2151e+06	94482.8	1.27627e+06	1.35082e+06	1.3013e+06	1.30947e+06	30979.3	1.41041e+06	1.38321e+06	1.29368e+06	1.36243e+06	49868	1.25444e+06	1.41431e+06	1.14009e+06	1.26961e+06	112460	929289	1.44648e+06	860776	1.07885e+06	261457	531914	448597	898098	676481	638773	170483			1285	244777	263644	254211
	1295	967510	1.57369e+06	985351	1.17552e+06	281643	1.01459e+06	1.3052e+06	1.10062e+06	1.14014e+06	121889	1.24816e+06	1.05908e+06	1.241e+06	1.31311e+06	1.21534e+06	94487.8	1.27646e+06	1.35101e+06	1.30154e+06	1.30967e+06	30973.9	1.41047e+06	1.38345e+06	1.29372e+06	1.36255e+06	49899.9	1.25463e+06	1.41446e+06	1.14028e+06	1.26979e+06	112446	929340	1.44667e+06	860903	1.07897e+06	261498	531933	448641	898193	676580	638836	170509			1290	244777	263644	254211
	1300	967510	1.57407e+06	985351	1.17564e+06	281825	1.01468e+06	1.30545e+06	1.10062e+06	1.14025e+06	121968	1.24834e+06	1.05932e+06	1.2412e+06	1.31341e+06	1.21557e+06	94492.5	1.27665e+06	1.3512e+06	1.30178e+06	1.30988e+06	30968.7	1.41053e+06	1.38369e+06	1.29377e+06	1.36266e+06	49932.1	1.25482e+06	1.4146e+06	1.14046e+06	1.26996e+06	112431	929391	1.44685e+06	861028	1.07909e+06	261540	531951	448684	898286	676678	638900	170535			1295	244777	263644	254211
	1305	967510	1.57446e+06	985351	1.17577e+06	282006	1.01477e+06	1.30569e+06	1.10062e+06	1.14036e+06	122046	1.24851e+06	1.05957e+06	1.2414e+06	1.3137e+06	1.2158e+06	94497.1	1.27684e+06	1.35138e+06	1.30201e+06	1.31008e+06	30963.7	1.41059e+06	1.38392e+06	1.29381e+06	1.36277e+06	49964.6	1.25501e+06	1.41475e+06	1.14064e+06	1.27013e+06	112416	929440	1.44703e+06	861153	1.07921e+06	261581	531969	448727	898378	676775	638962	170561			1300	244777	263644	254211
	1310	967510	1.57484e+06	985351	1.1759e+06	282186	1.01486e+06	1.30593e+06	1.10062e+06	1.14047e+06	122125	1.24868e+06	1.05981e+06	1.24161e+06	1.314e+06	1.21602e+06	94501.5	1.27702e+06	1.35157e+06	1.30225e+06	1.31028e+06	30959	1.41065e+06	1.38415e+06	1.29385e+06	1.36289e+06	49997.5	1.2552e+06	1.4149e+06	1.14082e+06	1.2703e+06	112401	929489	1.44721e+06	861276	1.07933e+06	261621	531987	448769	898470	676871	639024	170586			1305	244777	263644	254211
	1315	967510	1.57522e+06	985351	1.17603e+06	282366	1.01495e+06	1.30617e+06	1.10062e+06	1.14058e+06	122203	1.24885e+06	1.06005e+06	1.24181e+06	1.31429e+06	1.21625e+06	94505.6	1.2772e+06	1.35175e+06	1.30248e+06	1.31048e+06	30954.4	1.41071e+06	1.38438e+06	1.2939e+06	1.363e+06	50030.6	1.25538e+06	1.41504e+06	1.141e+06	1.27048e+06	112387	929537	1.44739e+06	861399	1.07944e+06	261661	532004	448811	898560	676966	639085	170611			1310	244777	263644	254211
	1320	967510	1.5756e+06	985351	1.17615e+06	282545	1.01504e+06	1.30641e+06	1.10062e+06	1.14069e+06	122281	1.24902e+06	1.06029e+06	1.24201e+06	1.31458e+06	1.21647e+06	94509.6	1.27739e+06	1.35193e+06	1.30271e+06	1.31068e+06	30950.1	1.41077e+06	1.38461e+06	1.29394e+06	1.36311e+06	50064	1.25557e+06	1.41519e+06	1.14118e+06	1.27065e+06	112372	929585	1.44757e+06	861521	1.07956e+06	261701	532021	448852	898650	677061	639146	170637			1315	244777	263644	254211
	1325	967510	1.57598e+06	985351	1.17628e+06	282723	1.01513e+06	1.30665e+06	1.10062e+06	1.1408e+06	122358	1.24918e+06	1.06053e+06	1.24221e+06	1.31486e+06	1.21669e+06	94513.4	1.27757e+06	1.35211e+06	1.30294e+06	1.31087e+06	30945.9	1.41083e+06	1.38484e+06	1.29398e+06	1.36322e+06	50097.6	1.25575e+06	1.41533e+06	1.14135e+06	1.27081e+06	112357	929631	1.44774e+06	861641	1.07967e+06	261741	532038	448892	898739	677154	639206	170662			1320	244777	263644	254211
	1330	967510	1.57636e+06	985351	1.17641e+06	282901	1.01522e+06	1.30689e+06	1.10062e+06	1.14091e+06	122436	1.24935e+06	1.06076e+06	1.2424e+06	1.31515e+06	1.21692e+06	94517	1.27775e+06	1.35229e+06	1.30317e+06	1.31107e+06	30942	1.4109e+06	1.38507e+06	1.29402e+06	1.36333e+06	50131.5	1.25594e+06	1.41548e+06	1.14153e+06	1.27098e+06	112343	929677	1.44791e+06	861761	1.07978e+06	261780	532055	448933	898827	677247	639265	170686			1325	244777	263644	254211
	1335	967510	1.57673e+06	985351	1.17653e+06	283078	1.01531e+06	1.30713e+06	1.10062e+06	1.14102e+06	122513	1.24951e+06	1.061e+06	1.2426e+06	1.31543e+06	1.21713e+06	94520.5	1.27792e+06	1.35247e+06	1.30339e+06	1.31126e+06	30938.2	1.41096e+06	1.38529e+06	1.29405e+06	1.36343e+06	50165.7	1.25612e+06	1.41562e+06	1.14171e+06	1.27115e+06	112328	929722	1.44809e+06	861880	1.0799e+06	261819	532071	448972	898914	677339	639324	170711			1330	244777	263644	254211
	1340	967510	1.5771e+06	985351	1.17666e+06	283254	1.01539e+06	1.30736e+06	1.10062e+06	1.14113e+06	122590	1.24967e+06	1.06123e+06	1.2428e+06	1.31571e+06	1.21735e+06	94523.7	1.2781e+06	1.35265e+06	1.30361e+06	1.31145e+06	30934.7	1.41102e+06	1.38551e+06	1.29409e+06	1.36354e+06	50200.1	1.2563e+06	1.41576e+06	1.14188e+06	1.27131e+06	112313	929767	1.44826e+06	861998	1.08001e+06	261857	532087	449012	899000	677430	639382	170735			1335	244777	263644	254211
	1345	967510	1.57748e+06	985351	1.17678e+06	283429	1.01548e+06	1.3076e+06	1.10062e+06	1.14123e+06	122667	1.24983e+06	1.06147e+06	1.24299e+06	1.31599e+06	1.21757e+06	94526.8	1.27827e+06	1.35282e+06	1.30384e+06	1.31164e+06	30931.3	1.41108e+06	1.38574e+06	1.29413e+06	1.36365e+06	50234.7	1.25648e+06	1.4159e+06	1.14206e+06	1.27148e+06	112299	929810	1.44843e+06	862114	1.08012e+06	261896	532102	449050	899085	677520	639440	170760			1340	244777	263644	254211
	1350	967510	1.57785e+06	985351	1.1769e+06	283604	1.01556e+06	1.30783e+06	1.10062e+06	1.14134e+06	122744	1.24999e+06	1.0617e+06	1.24319e+06	1.31626e+06	1.21778e+06	94529.7	1.27845e+06	1.353e+06	1.30406e+06	1.31183e+06	30928.2	1.41114e+06	1.38596e+06	1.29416e+06	1.36375e+06	50269.6	1.25666e+06	1.41604e+06	1.14223e+06	1.27164e+06	112284	929853	1.44859e+06	862230	1.08023e+06	261934	532118	449089	899170	677610	639496	170784			1345	244777	263644	254211
	1355	967510	1.57822e+06	985351	1.17703e+06	283778	1.01565e+06	1.30807e+06	1.10062e+06	1.14145e+06	122820	1.25014e+06	1.06193e+06	1.24338e+06	1.31654e+06	1.218e+06	94532.5	1.27862e+06	1.35317e+06	1.30427e+06	1.31202e+06	30925.2	1.4112e+06	1.38618e+06	1.2942e+06	1.36386e+06	50304.7	1.25683e+06	1.41618e+06	1.14241e+06	1.27181e+06	112270	929896	1.44876e+06	862345	1.08033e+06	261971	532133	449126	899253	677699	639553	170807			1350	244777	263644	254211
	1360	967510	1.57858e+06	985351	1.17715e+06	283951	1.01573e+06	1.3083e+06	1.10062e+06	1.14155e+06	122897	1.2503e+06	1.06215e+06	1.24357e+06	1.31681e+06	1.21821e+06	94535.1	1.27879e+06	1.35334e+06	1.30449e+06	1.31221e+06	30922.4	1.41126e+06	1.38639e+06	1.29423e+06	1.36396e+06	50340	1.25701e+06	1.41632e+06	1.14258e+06	1.27197e+06	112255	929938	1.44892e+06	862460	1.08044e+06	262008	532147	449164	899336	677787	639608	170831			1355	244777	263644	254211
	1365	967510	1.57895e+06	985351	1.17727e+06	284124	1.01582e+06	1.30853e+06	1.10062e+06	1.14166e+06	122973	1.25045e+06	1.06238e+06	1.24376e+06	1.31708e+06	1.21842e+06	94537.5	1.27896e+06	1.35351e+06	1.30471e+06	1.31239e+06	30919.8	1.41132e+06	1.38661e+06	1.29427e+06	1.36407e+06	50375.5	1.25718e+06	1.41646e+06	1.14275e+06	1.27213e+06	112241	929979	1.44908e+06	862573	1.08055e+06	262045	532162	449201	899418	677874	639664	170854			1360	244777	263644	254211
	1370	967510	1.57932e+06	985351	1.17739e+06	284296	1.0159e+06	1.30876e+06	1.10062e+06	1.14176e+06	123049	1.2506e+06	1.06261e+06	1.24395e+06	1.31734e+06	1.21863e+06	94539.7	1.27912e+06	1.35368e+06	1.30492e+06	1.31258e+06	30917.4	1.41138e+06	1.38683e+06	1.2943e+06	1.36417e+06	50411.2	1.25735e+06	1.4166e+06	1.14292e+06	1.27229e+06	112226	930019	1.44925e+06	862685	1.08065e+06	262082	532176	449237	899499	677961	639718	170878			1365	244777	263644	254211
	1375	967510	1.57968e+06	985351	1.17751e+06	284467	1.01598e+06	1.30899e+06	1.10062e+06	1.14186e+06	123125	1.25075e+06	1.06283e+06	1.24414e+06	1.31761e+06	1.21883e+06	94541.8	1.27929e+06	1.35385e+06	1.30513e+06	1.31276e+06	30915.1	1.41144e+06	1.38704e+06	1.29433e+06	1.36427e+06	50447.1	1.25753e+06	1.41673e+06	1.14309e+06	1.27245e+06	112212	930059	1.4494e+06	862797	1.08075e+06	262118	532190	449273	899579	678046	639772	170901			1370	244777	263644	254211
	1380	967510	1.58004e+06	985351	1.17763e+06	284637	1.01606e+06	1.30922e+06	1.10062e+06	1.14197e+06	123201	1.2509e+06	1.06305e+06	1.24433e+06	1.31787e+06	1.21904e+06	94543.8	1.27945e+06	1.35402e+06	1.30534e+06	1.31294e+06	30913.1	1.4115e+06	1.38725e+06	1.29436e+06	1.36437e+06	50483.1	1.2577e+06	1.41687e+06	1.14326e+06	1.27261e+06	112198	930098	1.44956e+06	862907	1.08086e+06	262154	532203	449309	899659	678131	639826	170924			1375	244777	263644	254211
	1385	967510	1.5804e+06	985352	1.17775e+06	284807	1.01614e+06	1.30945e+06	1.10062e+06	1.14207e+06	123276	1.25105e+06	1.06328e+06	1.24452e+06	1.31813e+06	1.21924e+06	94545.5	1.27961e+06	1.35419e+06	1.30555e+06	1.31312e+06	30911.2	1.41156e+06	1.38746e+06	1.29439e+06	1.36447e+06	50519.4	1.25787e+06	1.41701e+06	1.14343e+06	1.27277e+06	112183	930136	1.44972e+06	863017	1.08096e+06	262190	532217	449344	899737	678215	639878	170946			1380	244777	263644	254211
	1390	967510	1.58076e+06	985352	1.17787e+06	284976	1.01622e+06	1.30967e+06	1.10062e+06	1.14217e+06	123352	1.25119e+06	1.0635e+06	1.24471e+06	1.31839e+06	1.21945e+06	94547.2	1.27978e+06	1.35435e+06	1.30576e+06	1.3133e+06	30909.4	1.41162e+06	1.38767e+06	1.29442e+06	1.36457e+06	50555.8	1.25803e+06	1.41714e+06	1.1436e+06	1.27292e+06	112169	930174	1.44988e+06	863126	1.08106e+06	262225	532230	449379	899815	678299	639931	170969			1385	244777	263644	254211
	1395	967510	1.58112e+06	985352	1.17799e+06	285145	1.0163e+06	1.3099e+06	1.10062e+06	1.14227e+06	123427	1.25134e+06	1.06372e+06	1.24489e+06	1.31865e+06	1.21965e+06	94548.6	1.27993e+06	1.35452e+06	1.30596e+06	1.31347e+06	30907.9	1.41168e+06	1.38788e+06	1.29445e+06	1.36467e+06	50592.3	1.2582e+06	1.41727e+06	1.14376e+06	1.27308e+06	112155	930212	1.45003e+06	863234	1.08116e+06	262260	532243	449413	899892	678382	639982	170991			1390	244777	263644	254211
	1400	967510	1.58147e+06	985352	1.17811e+06	285313	1.01638e+06	1.31013e+06	1.10062e+06	1.14238e+06	123502	1.25148e+06	1.06393e+06	1.24508e+06	1.3189e+06	1.21985e+06	94550	1.28009e+06	1.35468e+06	1.30617e+06	1.31365e+06	30906.5	1.41174e+06	1.38809e+06	1.29448e+06	1.36477e+06	50629.1	1.25837e+06	1.41741e+06	1.14393e+06	1.27323e+06	112140	930248	1.45018e+06	863341	1.08126e+06	262295	532255	449447	899969	678464	640034	171014			1395	244777	263644	254211
	1405	967510	1.58183e+06	985352	1.17823e+06	285480	1.01646e+06	1.31035e+06	1.10062e+06	1.14248e+06	123577	1.25162e+06	1.06415e+06	1.24526e+06	1.31916e+06	1.22005e+06	94551.2	1.28025e+06	1.35484e+06	1.30637e+06	1.31382e+06	30905.2	1.4118e+06	1.38829e+06	1.29451e+06	1.36487e+06	50665.9	1.25853e+06	1.41754e+06	1.1441e+06	1.27339e+06	112126	930285	1.45033e+06	863447	1.08135e+06	262330	532268	449481	900044	678545	640084	171036			1400	244777	263644	254211
	1410	967510	1.58218e+06	985352	1.17835e+06	285646	1.01654e+06	1.31057e+06	1.10062e+06	1.14258e+06	123651	1.25176e+06	1.06436e+06	1.24544e+06	1.31941e+06	1.22025e+06	94552.2	1.2804e+06	1.355e+06	1.30657e+06	1.31399e+06	30904.2	1.41185e+06	1.3885e+06	1.29454e+06	1.36496e+06	50702.9	1.25869e+06	1.41767e+06	1.14426e+06	1.27354e+06	112112	930320	1.45048e+06	863553	1.08145e+06	262364	532280	449514	900119	678625	640135	171057			1405	244777	263644	254211
	1415	967510	1.58253e+06	985352	1.17847e+06	285812	1.01661e+06	1.3108e+06	1.10062e+06	1.14268e+06	123726	1.2519e+06	1.06458e+06	1.24563e+06	1.31966e+06	1.22044e+06	94553.1	1.28056e+06	1.35516e+06	1.30677e+06	1.31416e+06	30903.3	1.41191e+06	1.3887e+06	1.29457e+06	1.36506e+06	50740.1	1.25886e+06	1.4178e+06	1.14442e+06	1.27369e+06	112098	930355	1.45063e+06	863658	1.08155e+06	262398	532292	449546	900193	678705	640184	171079			1410	244777	263644	254211
	1420	967510	1.58288e+06	985352	1.17858e+06	285977	1.01669e+06	1.31102e+06	1.10062e+06	1.14278e+06	123801	1.25204e+06	1.06479e+06	1.24581e+06	1.3199e+06	1.22064e+06	94553.9	1.28071e+06	1.35532e+06	1.30697e+06	1.31433e+06	30902.5	1.41197e+06	1.3889e+06	1.29459e+06	1.36516e+06	50777.4	1.25902e+06	1.41793e+06	1.14459e+06	1.27385e+06	112084	930390	1.45078e+06	863761	1.08164e+06	262431	532304	449579	900267	678784	640233	171100			1415	244777	263644	254211
	1425	967510	1.58323e+06	985352	1.1787e+06	286142	1.01677e+06	1.31124e+06	1.10062e+06	1.14288e+06	123875	1.25218e+06	1.065e+06	1.24599e+06	1.32015e+06	1.22083e+06	94554.5	1.28086e+06	1.35548e+06	1.30717e+06	1.3145e+06	30901.9	1.41203e+06	1.38911e+06	1.29462e+06	1.36525e+06	50814.8	1.25918e+06	1.41806e+06	1.14475e+06	1.274e+06	112070	930424	1.45092e+06	863864	1.08174e+06	262464	532315	449611	900339	678863	640282	171122			1420	244777	263644	254211
	1430	967510	1.58358e+06	985352	1.17881e+06	286306	1.01684e+06	1.31146e+06	1.10062e+06	1.14298e+06	123949	1.25231e+06	1.06521e+06	1.24617e+06	1.32039e+06	1.22102e+06	94555	1.28101e+06	1.35564e+06	1.30736e+06	1.31467e+06	30901.4	1.41209e+06	1.3893e+06	1.29464e+06	1.36535e+06	50852.3	1.25934e+06	1.41819e+06	1.14491e+06	1.27415e+06	112056	930457	1.45107e+06	863967	1.08183e+06	262497	532327	449642	900411	678941	640330	171143			1425	244777	263644	254211
	1435	967510	1.58393e+06	985352	1.17893e+06	286469	1.01692e+06	1.31168e+06	1.10062e+06	1.14307e+06	124023	1.25245e+06	1.06542e+06	1.24635e+06	1.32063e+06	1.22121e+06	94555.4	1.28116e+06	1.35579e+06	1.30755e+06	1.31484e+06	30901.1	1.41215e+06	1.3895e+06	1.29467e+06	1.36544e+06	50889.9	1.25949e+06	1.41832e+06	1.14507e+06	1.2743e+06	112042	930490	1.45121e+06	864068	1.08192e+06	262530	532338	449673	900482	679018	640378	171164			1430	244777	263644	254211
	1440	967510	1.58427e+06	985352	1.17904e+06	286632	1.01699e+06	1.3119e+06	1.10062e+06	1.14317e+06	124097	1.25258e+06	1.06563e+06	1.24653e+06	1.32087e+06	1.2214e+06	94555.6	1.28131e+06	1.35595e+06	1.30775e+06	1.315e+06	30900.9	1.41221e+06	1.3897e+06	1.29469e+06	1.36553e+06	50927.7	1.25965e+06	1.41845e+06	1.14523e+06	1.27444e+06	112028	930522	1.45135e+06	864169	1.08201e+06	262563	532349	449704	900553	679094	640425	171185			1435	244777	263644	254211
	1445	967510	1.58462e+06	985352	1.17916e+06	286794	1.01707e+06	1.31212e+06	1.10062e+06	1.14327e+06	124171	1.25271e+06	1.06584e+06	1.24671e+06	1.32111e+06	1.22159e+06	94555.8	1.28145e+06	1.3561e+06	1.30794e+06	1.31517e+06	30900.9	1.41227e+06	1.3899e+06	1.29472e+06	1.36563e+06	50965.5	1.25981e+06	1.41857e+06	1.14539e+06	1.27459e+06	112014	930554	1.45149e+06	864269	1.08211e+06	262595	532359	449734	900623	679170	640472	171205			1440	244777	263644	254211
	1450	967510	1.58496e+06	985352	1.17927e+06	286955	1.01714e+06	1.31233e+06	1.10062e+06	1.14337e+06	124244	1.25284e+06	1.06604e+06	1.24688e+06	1.32135e+06	1.22178e+06	94555.8	1.2816e+06	1.35626e+06	1.30813e+06	1.31533e+06	30901	1.41232e+06	1.39009e+06	1.29474e+06	1.36572e+06	51003.5	1.25996e+06	1.4187e+06	1.14555e+06	1.27474e+06	112000	930585	1.45163e+06	864368	1.0822e+06	262627	532370	449764	900692	679245	640518	171226			1445	244777	263644	254211
	1455	967510	1.5853e+06	985352	1.17939e+06	287116	1.01721e+06	1.31255e+06	1.10062e+06	1.14346e+06	124318	1.25297e+06	1.06624e+06	1.24706e+06	1.32158e+06	1.22196e+06	94555.6	1.28174e+06	1.35641e+06	1.30831e+06	1.31549e+06	30901.3	1.41238e+06	1.39029e+06	1.29476e+06	1.36581e+06	51041.5	1.26011e+06	1.41883e+06	1.14571e+06	1.27488e+06	111986	930616	1.45177e+06	864466	1.08228e+06	262658	532380	449794	900760	679319	640563	171246			1450	244777	263644	254211
	1460	967510	1.58564e+06	985352	1.1795e+06	287276	1.01729e+06	1.31277e+06	1.10062e+06	1.14356e+06	124391	1.2531e+06	1.06645e+06	1.24723e+06	1.32181e+06	1.22215e+06	94555.4	1.28189e+06	1.35656e+06	1.3085e+06	1.31565e+06	30901.7	1.41244e+06	1.39048e+06	1.29479e+06	1.3659e+06	51079.7	1.26027e+06	1.41895e+06	1.14587e+06	1.27503e+06	111972	930647	1.45191e+06	864563	1.08237e+06	262689	532390	449823	900828	679393	640609	171266			1455	244777	263644	254211
	1465	967510	1.58598e+06	985352	1.17961e+06	287435	1.01736e+06	1.31298e+06	1.10062e+06	1.14365e+06	124465	1.25322e+06	1.06665e+06	1.24741e+06	1.32204e+06	1.22233e+06	94555	1.28203e+06	1.35671e+06	1.30869e+06	1.31581e+06	30902.2	1.4125e+06	1.39067e+06	1.29481e+06	1.36599e+06	51117.9	1.26042e+06	1.41908e+06	1.14603e+06	1.27517e+06	111959	930677	1.45204e+06	864660	1.08246e+06	262720	532400	449852	900895	679466	640653	171286			1460	244777	263644	254211
	1470	967510	1.58631e+06	985352	1.17973e+06	287594	1.01743e+06	1.3132e+06	1.10062e+06	1.14375e+06	124538	1.25335e+06	1.06685e+06	1.24758e+06	1.32227e+06	1.22251e+06	94554.5	1.28217e+06	1.35686e+06	1.30887e+06	1.31596e+06	30902.9	1.41256e+06	1.39086e+06	1.29483e+06	1.36608e+06	51156.2	1.26057e+06	1.4192e+06	1.14618e+06	1.27532e+06	111945	930706	1.45218e+06	864756	1.08255e+06	262751	532410	449881	900961	679539	640698	171306			1465	244777	263644	254211
	1475	967510	1.58665e+06	985352	1.17984e+06	287752	1.0175e+06	1.31341e+06	1.10062e+06	1.14384e+06	124611	1.25347e+06	1.06705e+06	1.24776e+06	1.3225e+06	1.22269e+06	94553.9	1.2823e+06	1.35701e+06	1.30905e+06	1.31612e+06	30903.7	1.41261e+06	1.39105e+06	1.29485e+06	1.36617e+06	51194.6	1.26072e+06	1.41932e+06	1.14634e+06	1.27546e+06	111931	930735	1.45231e+06	864851	1.08263e+06	262782	532419	449909	901027	679610	640741	171326			1470	244777	263644	254211
	1480	967510	1.58698e+06	985352	1.17995e+06	287909	1.01757e+06	1.31362e+06	1.10062e+06	1.14394e+06	124684	1.25359e+06	1.06725e+06	1.24793e+06	1.32272e+06	1.22287e+06	94553.2	1.28244e+06	1.35715e+06	1.30923e+06	1.31628e+06	30904.6	1.41267e+06	1.39124e+06	1.29487e+06	1.36626e+06	51233	1.26086e+06	1.41944e+06	1.14649e+06	1.2756e+06	111918	930763	1.45244e+06	864946	1.08272e+06	262812	532429	449937	901092	679682	640785	171345			1475	244777	263644	254211
	1485	967510	1.58732e+06	985352	1.18006e+06	288066	1.01764e+06	1.31384e+06	1.10062e+06	1.14403e+06	124757	1.25371e+06	1.06744e+06	1.2481e+06	1.32295e+06	1.22305e+06	94552.4	1.28258e+06	1.3573e+06	1.30941e+06	1.31643e+06	30905.7	1.41273e+06	1.39142e+06	1.29489e+06	1.36635e+06	51271.5	1.26101e+06	1.41957e+06	1.14665e+06	1.27574e+06	111904	930791	1.45257e+06	865039	1.0828e+06	262842	532438	449965	901156	679752	640828	171364			1480	244777	263644	254211
	1490	967510	1.58765e+06	985352	1.18017e+06	288223	1.01771e+06	1.31405e+06	1.10062e+06	1.14413e+06	124829	1.25383e+06	1.06764e+06	1.24827e+06	1.32317e+06	1.22323e+06	94551.5	1.28271e+06	1.35744e+06	1.30959e+06	1.31658e+06	30906.8	1.41279e+06	1.39161e+06	1.29491e+06	1.36644e+06	51310.1	1.26116e+06	1.41969e+06	1.1468e+06	1.27588e+06	111891	930819	1.4527e+06	865132	1.08288e+06	262872	532447	449992	901220	679822	640870	171384			1485	244777	263644	254211
	1495	967510	1.58798e+06	985352	1.18028e+06	288378	1.01778e+06	1.31426e+06	1.10062e+06	1.14422e+06	124902	1.25395e+06	1.06783e+06	1.24844e+06	1.32339e+06	1.2234e+06	94550.5	1.28285e+06	1.35759e+06	1.30977e+06	1.31673e+06	30908.1	1.41284e+06	1.3918e+06	1.29493e+06	1.36652e+06	51348.7	1.2613e+06	1.41981e+06	1.14695e+06	1.27602e+06	111877	930846	1.45283e+06	865225	1.08297e+06	262901	532456	450019	901283	679891	640912	171403			1490	244777	263644	254211
	1500	967510	1.58831e+06	985352	1.18039e+06	288533	1.01785e+06	1.31447e+06	1.10062e+06	1.14431e+06	124974	1.25407e+06	1.06803e+06	1.24861e+06	1.32361e+06	1.22358e+06	94549.3	1.28298e+06	1.35773e+06	1.30994e+06	1.31688e+06	30909.5	1.4129e+06	1.39198e+06	1.29495e+06	1.36661e+06	51387.4	1.26145e+06	1.41993e+06	1.14711e+06	1.27616e+06	111864	930873	1.45296e+06	865316	1.08305e+06	262930	532464	450046	901346	679960	640954	171421			1495	244777	263644	254211
	1505	967510	1.58864e+06	985352	1.1805e+06	288688	1.01791e+06	1.31468e+06	1.10062e+06	1.14441e+06	125047	1.25419e+06	1.06822e+06	1.24878e+06	1.32382e+06	1.22375e+06	94548.1	1.28311e+06	1.35787e+06	1.31012e+06	1.31703e+06	30911.1	1.41296e+06	1.39216e+06	1.29497e+06	1.3667e+06	51426.2	1.26159e+06	1.42005e+06	1.14726e+06	1.2763e+06	111851	930899	1.45308e+06	865407	1.08313e+06	262959	532473	450072	901407	680028	640995	171440			1500	244777	263644	254211
	1510	967510	1.58896e+06	985352	1.18061e+06	288842	1.01798e+06	1.31489e+06	1.10062e+06	1.1445e+06	125119	1.2543e+06	1.06841e+06	1.24895e+06	1.32404e+06	1.22393e+06	94546.8	1.28324e+06	1.35801e+06	1.31029e+06	1.31718e+06	30912.7	1.41302e+06	1.39234e+06	1.29498e+06	1.36678e+06	51465	1.26173e+06	1.42017e+06	1.14741e+06	1.27644e+06	111837	930925	1.45321e+06	865497	1.08321e+06	262988	532481	450098	901469	680096	641036	171459			1505	244777	263644	254211
	1515	967510	1.58929e+06	985352	1.18072e+06	288995	1.01805e+06	1.3151e+06	1.10062e+06	1.14459e+06	125191	1.25442e+06	1.0686e+06	1.24912e+06	1.32425e+06	1.2241e+06	94545.3	1.28337e+06	1.35815e+06	1.31046e+06	1.31733e+06	30914.5	1.41307e+06	1.39253e+06	1.295e+06	1.36687e+06	51503.8	1.26187e+06	1.42029e+06	1.14756e+06	1.27657e+06	111824	930951	1.45333e+06	865586	1.08329e+06	263016	532490	450124	901529	680163	641076	171477			1510	244777	263644	254211
	1520	967510	1.58961e+06	985352	1.18082e+06	289148	1.01812e+06	1.31531e+06	1.10062e+06	1.14468e+06	125263	1.25453e+06	1.06879e+06	1.24929e+06	1.32446e+06	1.22427e+06	94543.8	1.2835e+06	1.35829e+06	1.31063e+06	1.31747e+06	30916.4	1.41313e+06	1.39271e+06	1.29502e+06	1.36695e+06	51542.7	1.26201e+06	1.4204e+06	1.14771e+06	1.27671e+06	111811	930976	1.45345e+06	865675	1.08337e+06	263044	532498	450149	901589	680229	641116	171495			1515	244777	263644	254211
	1525	967510	1.58993e+06	985352	1.18093e+06	289300	1.01818e+06	1.31551e+06	1.10062e+06	1.14477e+06	125335	1.25464e+06	1.06898e+06	1.24945e+06	1.32467e+06	1.22444e+06	94542.2	1.28362e+06	1.35843e+06	1.3108e+06	1.31762e+06	30918.4	1.41319e+06	1.39288e+06	1.29504e+06	1.36703e+06	51581.6	1.26215e+06	1.42052e+06	1.14786e+06	1.27684e+06	111798	931001	1.45357e+06	865763	1.08345e+06	263072	532506	450174	901649	680295	641156	171513			1520	244777	263644	254211
	1530	967510	1.59026e+06	985352	1.18104e+06	289451	1.01825e+06	1.31572e+06	1.10062e+06	1.14486e+06	125407	1.25475e+06	1.06916e+06	1.24962e+06	1.32488e+06	1.2246e+06	94540.5	1.28375e+06	1.35857e+06	1.31097e+06	1.31776e+06	30920.5	1.41324e+06	1.39306e+06	1.29505e+06	1.36712e+06	51620.5	1.26229e+06	1.42064e+06	1.14801e+06	1.27698e+06	111785	931025	1.4537e+06	865850	1.08352e+06	263100	532513	450199	901708	680360	641195	171531			1525	244777	263644	254211
	1535	967510	1.59058e+06	985352	1.18115e+06	289602	1.01831e+06	1.31593e+06	1.10062e+06	1.14495e+06	125479	1.25486e+06	1.06935e+06	1.24978e+06	1.32509e+06	1.22477e+06	94538.7	1.28387e+06	1.35871e+06	1.31114e+06	1.31791e+06	30922.7	1.4133e+06	1.39324e+06	1.29507e+06	1.3672e+06	51659.5	1.26242e+06	1.42075e+06	1.14815e+06	1.27711e+06	111772	931049	1.45381e+06	865937	1.0836e+06	263127	532521	450223	901766	680425	641234	171549			1530	244777	263644	254211
	1540	967510	1.59089e+06	985352	1.18125e+06	289752	1.01838e+06	1.31613e+06	1.10062e+06	1.14504e+06	125550	1.25497e+06	1.06953e+06	1.24995e+06	1.32529e+06	1.22494e+06	94536.8	1.284e+06	1.35884e+06	1.3113e+06	1.31805e+06	30925	1.41336e+06	1.39341e+06	1.29508e+06	1.36728e+06	51698.5	1.26256e+06	1.42087e+06	1.1483e+06	1.27724e+06	111759	931073	1.45393e+06	866023	1.08368e+06	263154	532528	450247	901823	680489	641272	171567			1535	244777	263644	254211
	1545	967510	1.59121e+06	985352	1.18136e+06	289902	1.01844e+06	1.31634e+06	1.10062e+06	1.14513e+06	125622	1.25508e+06	1.06972e+06	1.25011e+06	1.32549e+06	1.2251e+06	94534.8	1.28412e+06	1.35898e+06	1.31147e+06	1.31819e+06	30927.4	1.41341e+06	1.39359e+06	1.2951e+06	1.36737e+06	51737.5	1.26269e+06	1.42098e+06	1.14845e+06	1.27737e+06	111746	931096	1.45405e+06	866108	1.08375e+06	263181	532536	450271	901881	680552	641310	171584			1540	244777	263644	254211
	1550	967510	1.59153e+06	985352	1.18146e+06	290051	1.0185e+06	1.31654e+06	1.10062e+06	1.14522e+06	125693	1.25519e+06	1.0699e+06	1.25027e+06	1.3257e+06	1.22526e+06	94532.7	1.28424e+06	1.35911e+06	1.31163e+06	1.31833e+06	30930	1.41347e+06	1.39376e+06	1.29511e+06	1.36745e+06	51776.6	1.26283e+06	1.4211e+06	1.14859e+06	1.27751e+06	111733	931119	1.45417e+06	866193	1.08383e+06	263208	532543	450295	901937	680615	641347	171602			1545	244777	263644	254211
	1555	967510	1.59184e+06	985352	1.18157e+06	290200	1.01857e+06	1.31674e+06	1.10062e+06	1.14531e+06	125765	1.25529e+06	1.07008e+06	1.25044e+06	1.3259e+06	1.22543e+06	94530.6	1.28436e+06	1.35924e+06	1.31179e+06	1.31847e+06	30932.6	1.41352e+06	1.39394e+06	1.29513e+06	1.36753e+06	51815.7	1.26296e+06	1.42121e+06	1.14874e+06	1.27764e+06	111720	931141	1.45428e+06	866277	1.0839e+06	263234	532550	450318	901993	680677	641385	171619			1550	244777	263644	254211
	1560	967510	1.59216e+06	985352	1.18167e+06	290348	1.01863e+06	1.31695e+06	1.10062e+06	1.1454e+06	125836	1.2554e+06	1.07026e+06	1.2506e+06	1.32609e+06	1.22559e+06	94528.3	1.28448e+06	1.35938e+06	1.31195e+06	1.3186e+06	30935.3	1.41358e+06	1.39411e+06	1.29514e+06	1.36761e+06	51854.7	1.26309e+06	1.42132e+06	1.14888e+06	1.27777e+06	111707	931163	1.45439e+06	866360	1.08397e+06	263261	532557	450341	902048	680739	641421	171636			1555	244777	263644	254211
	1565	967510	1.59247e+06	985352	1.18178e+06	290495	1.01869e+06	1.31715e+06	1.10062e+06	1.14549e+06	125907	1.2555e+06	1.07044e+06	1.25076e+06	1.32629e+06	1.22575e+06	94526	1.2846e+06	1.35951e+06	1.31211e+06	1.31874e+06	30938.1	1.41364e+06	1.39428e+06	1.29516e+06	1.36769e+06	51893.8	1.26322e+06	1.42144e+06	1.14902e+06	1.2779e+06	111695	931185	1.45451e+06	866442	1.08404e+06	263287	532564	450364	902103	680800	641458	171653			1560	244777	263644	254211
	1570	967510	1.59278e+06	985352	1.18188e+06	290642	1.01876e+06	1.31735e+06	1.10062e+06	1.14558e+06	125978	1.25561e+06	1.07062e+06	1.25092e+06	1.32649e+06	1.22591e+06	94523.6	1.28472e+06	1.35964e+06	1.31227e+06	1.31887e+06	30941	1.41369e+06	1.39445e+06	1.29517e+06	1.36777e+06	51933	1.26335e+06	1.42155e+06	1.14917e+06	1.27802e+06	111682	931206	1.45462e+06	866524	1.08412e+06	263312	532570	450386	902158	680861	641494	171670			1565	244777	263644	254211
	1575	967510	1.59309e+06	985352	1.18198e+06	290788	1.01882e+06	1.31755e+06	1.10062e+06	1.14566e+06	126049	1.25571e+06	1.07079e+06	1.25108e+06	1.32668e+06	1.22607e+06	94521.1	1.28483e+06	1.35977e+06	1.31243e+06	1.31901e+06	30944.1	1.41375e+06	1.39462e+06	1.29519e+06	1.36785e+06	51972.1	1.26348e+06	1.42166e+06	1.14931e+06	1.27815e+06	111669	931227	1.45473e+06	866606	1.08419e+06	263338	532577	450409	902211	680921	641530	171686			1570	244777	263644	254211
	1580	967510	1.5934e+06	985352	1.18209e+06	290934	1.01888e+06	1.31776e+06	1.10062e+06	1.14575e+06	126120	1.25581e+06	1.07097e+06	1.25124e+06	1.32687e+06	1.22622e+06	94518.6	1.28495e+06	1.3599e+06	1.31258e+06	1.31914e+06	30947.2	1.4138e+06	1.39479e+06	1.2952e+06	1.36793e+06	52011.2	1.26361e+06	1.42177e+06	1.14945e+06	1.27828e+06	111657	931248	1.45484e+06	866686	1.08426e+06	263363	532583	450430	902265	680981	641565	171703			1575	244777	263644	254211
	1585	967510	1.59371e+06	985352	1.18219e+06	291079	1.01894e+06	1.31796e+06	1.10062e+06	1.14584e+06	126191	1.25591e+06	1.07115e+06	1.2514e+06	1.32706e+06	1.22638e+06	94516	1.28506e+06	1.36002e+06	1.31274e+06	1.31927e+06	30950.3	1.41386e+06	1.39496e+06	1.29521e+06	1.36801e+06	52050.3	1.26374e+06	1.42188e+06	1.14959e+06	1.2784e+06	111644	931269	1.45495e+06	866766	1.08433e+06	263388	532590	450452	902317	681040	641600	171719			1580	244777	263644	254211
	1590	967510	1.59402e+06	985352	1.18229e+06	291224	1.019e+06	1.31816e+06	1.10062e+06	1.14593e+06	126262	1.25601e+06	1.07132e+06	1.25156e+06	1.32725e+06	1.22653e+06	94513.3	1.28517e+06	1.36015e+06	1.31289e+06	1.3194e+06	30953.6	1.41391e+06	1.39512e+06	1.29522e+06	1.36809e+06	52089.5	1.26387e+06	1.42199e+06	1.14973e+06	1.27853e+06	111632	931289	1.45506e+06	866846	1.0844e+06	263413	532596	450473	902369	681099	641634	171735			1585	244777	263644	254211
	1595	967510	1.59432e+06	985352	1.18239e+06	291368	1.01906e+06	1.31836e+06	1.10062e+06	1.14601e+06	126333	1.25611e+06	1.07149e+06	1.25172e+06	1.32744e+06	1.22669e+06	94510.5	1.28529e+06	1.36028e+06	1.31304e+06	1.31953e+06	30957	1.41397e+06	1.39529e+06	1.29524e+06	1.36816e+06	52128.6	1.26399e+06	1.4221e+06	1.14987e+06	1.27866e+06	111619	931309	1.45516e+06	866924	1.08447e+06	263438	532602	450495	902421	681157	641669	171751			1590	244777	263644	254211
	1600	967510	1.59463e+06	985352	1.1825e+06	291511	1.01912e+06	1.31856e+06	1.10062e+06	1.1461e+06	126403	1.2562e+06	1.07166e+06	1.25187e+06	1.32763e+06	1.22684e+06	94507.7	1.2854e+06	1.3604e+06	1.31319e+06	1.31966e+06	30960.4	1.41402e+06	1.39545e+06	1.29525e+06	1.36824e+06	52167.7	1.26412e+06	1.42221e+06	1.15001e+06	1.27878e+06	111607	931328	1.45527e+06	867003	1.08453e+06	263462	532608	450516	902472	681214	641702	171767			1595	244777	263644	254211
	1605	967510	1.59493e+06	985352	1.1826e+06	291654	1.01918e+06	1.31875e+06	1.10062e+06	1.14619e+06	126474	1.2563e+06	1.07183e+06	1.25203e+06	1.32781e+06	1.22699e+06	94504.8	1.28551e+06	1.36053e+06	1.31334e+06	1.31979e+06	30964	1.41408e+06	1.39562e+06	1.29526e+06	1.36832e+06	52206.8	1.26424e+06	1.42232e+06	1.15015e+06	1.2789e+06	111595	931347	1.45537e+06	867080	1.0846e+06	263486	532614	450536	902523	681271	641736	171783			1600	244777	263644	254211
	1610	967510	1.59523e+06	985352	1.1827e+06	291796	1.01924e+06	1.31895e+06	1.10062e+06	1.14627e+06	126544	1.25639e+06	1.072e+06	1.25219e+06	1.328e+06	1.22715e+06	94501.8	1.28562e+06	1.36065e+06	1.31349e+06	1.31992e+06	30967.6	1.41414e+06	1.39578e+06	1.29527e+06	1.3684e+06	52245.9	1.26436e+06	1.42243e+06	1.15029e+06	1.27903e+06	111582	931366	1.45548e+06	867157	1.08467e+06	263510	532620	450557	902573	681328	641769	171799			1605	244777	263644	254211
	1615	967510	1.59553e+06	985352	1.1828e+06	291938	1.01929e+06	1.31915e+06	1.10062e+06	1.14636e+06	126615	1.25649e+06	1.07217e+06	1.25234e+06	1.32818e+06	1.2273e+06	94498.8	1.28572e+06	1.36077e+06	1.31364e+06	1.32005e+06	30971.3	1.41419e+06	1.39594e+06	1.29528e+06	1.36847e+06	52285	1.26448e+06	1.42253e+06	1.15043e+06	1.27915e+06	111570	931385	1.45558e+06	867233	1.08473e+06	263534	532625	450577	902622	681384	641802	171814			1610	244777	263644	254211
	1620	967510	1.59583e+06	985352	1.1829e+06	292079	1.01935e+06	1.31935e+06	1.10062e+06	1.14644e+06	126685	1.25658e+06	1.07234e+06	1.2525e+06	1.32836e+06	1.22745e+06	94495.7	1.28583e+06	1.36089e+06	1.31379e+06	1.32017e+06	30975.1	1.41425e+06	1.3961e+06	1.2953e+06	1.36855e+06	52324.1	1.26461e+06	1.42264e+06	1.15056e+06	1.27927e+06	111558	931403	1.45568e+06	867309	1.0848e+06	263557	532631	450597	902672	681440	641835	171830			1615	244777	263644	254211
	1625	967510	1.59613e+06	985352	1.183e+06	292220	1.01941e+06	1.31954e+06	1.10062e+06	1.14653e+06	126756	1.25667e+06	1.07251e+06	1.25265e+06	1.32854e+06	1.22759e+06	94492.6	1.28594e+06	1.36102e+06	1.31393e+06	1.32029e+06	30979	1.4143e+06	1.39626e+06	1.29531e+06	1.36862e+06	52363.2	1.26473e+06	1.42275e+06	1.1507e+06	1.27939e+06	111546	931421	1.45578e+06	867384	1.08486e+06	263581	532636	450616	902720	681495	641867	171845			1620	244777	263644	254211
	1630	967510	1.59643e+06	985352	1.1831e+06	292360	1.01947e+06	1.31974e+06	1.10062e+06	1.14661e+06	126826	1.25677e+06	1.07267e+06	1.25281e+06	1.32872e+06	1.22774e+06	94489.3	1.28604e+06	1.36114e+06	1.31407e+06	1.32042e+06	30982.9	1.41435e+06	1.39642e+06	1.29532e+06	1.3687e+06	52402.3	1.26485e+06	1.42285e+06	1.15084e+06	1.27951e+06	111534	931439	1.45588e+06	867459	1.08493e+06	263604	532641	450636	902768	681549	641899	171860			1625	244777	263644	254211
	1635	967510	1.59672e+06	985352	1.1832e+06	292500	1.01952e+06	1.31994e+06	1.10062e+06	1.14669e+06	126896	1.25686e+06	1.07284e+06	1.25296e+06	1.32889e+06	1.22789e+06	94486.1	1.28615e+06	1.36126e+06	1.31422e+06	1.32054e+06	30986.9	1.41441e+06	1.39658e+06	1.29533e+06	1.36877e+06	52441.3	1.26496e+06	1.42296e+06	1.15097e+06	1.27963e+06	111522	931456	1.45598e+06	867533	1.08499e+06	263627	532647	450655	902816	681604	641930	171875			1630	244777	263644	254211
	1640	967510	1.59702e+06	985352	1.18329e+06	292639	1.01958e+06	1.32013e+06	1.10062e+06	1.14678e+06	126966	1.25695e+06	1.073e+06	1.25311e+06	1.32907e+06	1.22803e+06	94482.7	1.28625e+06	1.36137e+06	1.31436e+06	1.32066e+06	30991	1.41446e+06	1.39674e+06	1.29534e+06	1.36885e+06	52480.3	1.26508e+06	1.42306e+06	1.15111e+06	1.27975e+06	111510	931473	1.45608e+06	867606	1.08505e+06	263649	532652	450674	902863	681657	641962	171890			1635	244777	263644	254211
	1645	967510	1.59731e+06	985352	1.18339e+06	292777	1.01964e+06	1.32033e+06	1.10062e+06	1.14686e+06	127036	1.25703e+06	1.07317e+06	1.25327e+06	1.32924e+06	1.22818e+06	94479.3	1.28635e+06	1.36149e+06	1.3145e+06	1.32078e+06	30995.2	1.41452e+06	1.3969e+06	1.29535e+06	1.36892e+06	52519.3	1.2652e+06	1.42317e+06	1.15124e+06	1.27987e+06	111498	931490	1.45618e+06	867679	1.08512e+06	263672	532657	450692	902910	681710	641992	171905			1640	244777	263644	254211
	1650	967510	1.59761e+06	985352	1.18349e+06	292915	1.01969e+06	1.32052e+06	1.10062e+06	1.14695e+06	127106	1.25712e+06	1.07333e+06	1.25342e+06	1.32942e+06	1.22832e+06	94475.9	1.28646e+06	1.36161e+06	1.31464e+06	1.3209e+06	30999.4	1.41457e+06	1.39706e+06	1.29536e+06	1.369e+06	52558.3	1.26532e+06	1.42327e+06	1.15137e+06	1.27999e+06	111486	931507	1.45628e+06	867751	1.08518e+06	263694	532662	450711	902956	681763	642023	171920			1645	244777	263644	254211
	1655	967510	1.5979e+06	985352	1.18359e+06	293053	1.01975e+06	1.32072e+06	1.10062e+06	1.14703e+06	127176	1.25721e+06	1.07349e+06	1.25357e+06	1.32959e+06	1.22846e+06	94472.4	1.28656e+06	1.36173e+06	1.31478e+06	1.32102e+06	31003.7	1.41463e+06	1.39721e+06	1.29537e+06	1.36907e+06	52597.3	1.26543e+06	1.42337e+06	1.1515e+06	1.2801e+06	111474	931523	1.45637e+06	867823	1.08524e+06	263716	532667	450729	903002	681815	642053	171934			1650	244777	263644	254211
	1660	967510	1.59819e+06	985352	1.18368e+06	293190	1.0198e+06	1.32091e+06	1.10062e+06	1.14711e+06	127246	1.2573e+06	1.07365e+06	1.25372e+06	1.32976e+06	1.22861e+06	94468.9	1.28666e+06	1.36184e+06	1.31492e+06	1.32114e+06	31008.1	1.41468e+06	1.39737e+06	1.29538e+06	1.36914e+06	52636.2	1.26555e+06	1.42348e+06	1.15164e+06	1.28022e+06	111463	931539	1.45647e+06	867894	1.0853e+06	263738	532671	450747	903047	681867	642083	171949			1655	244777	263644	254211
	1665	967510	1.59848e+06	985352	1.18378e+06	293326	1.01986e+06	1.3211e+06	1.10062e+06	1.14719e+06	127316	1.25738e+06	1.07381e+06	1.25387e+06	1.32993e+06	1.22875e+06	94465.3	1.28676e+06	1.36196e+06	1.31506e+06	1.32126e+06	31012.5	1.41473e+06	1.39752e+06	1.29539e+06	1.36921e+06	52675.1	1.26566e+06	1.42358e+06	1.15177e+06	1.28034e+06	111451	931555	1.45656e+06	867964	1.08536e+06	263760	532676	450765	903092	681919	642113	171963			1660	244777	263644	254211
	1670	967510	1.59877e+06	985352	1.18388e+06	293462	1.01991e+06	1.3213e+06	1.10062e+06	1.14728e+06	127386	1.25747e+06	1.07397e+06	1.25402e+06	1.33009e+06	1.22889e+06	94461.6	1.28685e+06	1.36207e+06	1.31519e+06	1.32137e+06	31017	1.41479e+06	1.39768e+06	1.2954e+06	1.36929e+06	52714	1.26577e+06	1.42368e+06	1.1519e+06	1.28045e+06	111439	931571	1.45665e+06	868034	1.08542e+06	263781	532681	450783	903137	681969	642142	171977			1665	244777	263644	254211
	1675	967510	1.59905e+06	985352	1.18397e+06	293597	1.01996e+06	1.32149e+06	1.10062e+06	1.14736e+06	127455	1.25755e+06	1.07412e+06	1.25417e+06	1.33026e+06	1.22903e+06	94457.9	1.28695e+06	1.36218e+06	1.31533e+06	1.32149e+06	31021.6	1.41484e+06	1.39783e+06	1.2954e+06	1.36936e+06	52752.8	1.26588e+06	1.42378e+06	1.15203e+06	1.28057e+06	111428	931586	1.45675e+06	868104	1.08548e+06	263802	532685	450800	903180	682020	642171	171991			1670	244777	263644	254211
	1680	967510	1.59934e+06	985352	1.18407e+06	293732	1.02002e+06	1.32168e+06	1.10062e+06	1.14744e+06	127525	1.25763e+06	1.07428e+06	1.25432e+06	1.33042e+06	1.22916e+06	94454.2	1.28705e+06	1.3623e+06	1.31546e+06	1.3216e+06	31026.2	1.4149e+06	1.39798e+06	1.29541e+06	1.36943e+06	52791.6	1.266e+06	1.42388e+06	1.15216e+06	1.28068e+06	111416	931601	1.45684e+06	868173	1.08554e+06	263823	532690	450817	903224	682070	642200	172005			1675	244777	263644	254211
	1685	967510	1.59962e+06	985352	1.18416e+06	293866	1.02007e+06	1.32187e+06	1.10062e+06	1.14752e+06	127595	1.25772e+06	1.07443e+06	1.25447e+06	1.33059e+06	1.2293e+06	94450.4	1.28714e+06	1.36241e+06	1.31559e+06	1.32172e+06	31030.9	1.41495e+06	1.39813e+06	1.29542e+06	1.3695e+06	52830.4	1.26611e+06	1.42398e+06	1.15229e+06	1.28079e+06	111405	931616	1.45693e+06	868241	1.0856e+06	263844	532694	450834	903267	682119	642229	172019			1680	244777	263644	254211
	1690	967510	1.59991e+06	985352	1.18426e+06	294000	1.02012e+06	1.32206e+06	1.10062e+06	1.1476e+06	127664	1.2578e+06	1.07459e+06	1.25462e+06	1.33075e+06	1.22944e+06	94446.6	1.28724e+06	1.36252e+06	1.31573e+06	1.32183e+06	31035.7	1.415e+06	1.39828e+06	1.29543e+06	1.36957e+06	52869.1	1.26622e+06	1.42408e+06	1.15242e+06	1.28091e+06	111393	931631	1.45702e+06	868309	1.08565e+06	263865	532698	450851	903310	682169	642257	172033			1685	244777	263644	254211
	1695	967510	1.60019e+06	985352	1.18435e+06	294133	1.02017e+06	1.32225e+06	1.10062e+06	1.14768e+06	127734	1.25788e+06	1.07474e+06	1.25477e+06	1.33091e+06	1.22957e+06	94442.7	1.28733e+06	1.36263e+06	1.31586e+06	1.32194e+06	31040.5	1.41506e+06	1.39843e+06	1.29544e+06	1.36964e+06	52907.9	1.26632e+06	1.42418e+06	1.15254e+06	1.28102e+06	111382	931645	1.45711e+06	868376	1.08571e+06	263885	532702	450868	903352	682217	642285	172046			1690	244777	263644	254211
	1700	967510	1.60047e+06	985352	1.18444e+06	294266	1.02023e+06	1.32244e+06	1.10062e+06	1.14776e+06	127803	1.25796e+06	1.07489e+06	1.25492e+06	1.33107e+06	1.22971e+06	94438.8	1.28742e+06	1.36274e+06	1.31599e+06	1.32205e+06	31045.4	1.41511e+06	1.39858e+06	1.29545e+06	1.36971e+06	52946.5	1.26643e+06	1.42428e+06	1.15267e+06	1.28113e+06	111371	931660	1.4572e+06	868443	1.08577e+06	263906	532706	450884	903394	682265	642313	172060			1695	244777	263644	254211
	1705	967510	1.60075e+06	985352	1.18454e+06	294398	1.02028e+06	1.32263e+06	1.10062e+06	1.14785e+06	127873	1.25804e+06	1.07505e+06	1.25506e+06	1.33123e+06	1.22984e+06	94434.8	1.28752e+06	1.36285e+06	1.31612e+06	1.32216e+06	31050.3	1.41516e+06	1.39873e+06	1.29545e+06	1.36978e+06	52985.2	1.26654e+06	1.42438e+06	1.1528e+06	1.28124e+06	111359	931674	1.45728e+06	868509	1.08582e+06	263926	532711	450900	903435	682313	642340	172073			1700	244777	263644	254211
	1710	967510	1.60103e+06	985352	1.18463e+06	294530	1.02033e+06	1.32282e+06	1.10062e+06	1.14793e+06	127942	1.25811e+06	1.0752e+06	1.25521e+06	1.33138e+06	1.22998e+06	94430.8	1.28761e+06	1.36296e+06	1.31624e+06	1.32227e+06	31055.3	1.41522e+06	1.39888e+06	1.29546e+06	1.36985e+06	53023.8	1.26665e+06	1.42448e+06	1.15293e+06	1.28135e+06	111348	931687	1.45737e+06	868575	1.08588e+06	263946	532714	450916	903476	682361	642367	172086			1705	244777	263644	254211
	1715	967510	1.60131e+06	985352	1.18472e+06	294661	1.02038e+06	1.32301e+06	1.10062e+06	1.14801e+06	128012	1.25819e+06	1.07535e+06	1.25536e+06	1.33154e+06	1.23011e+06	94426.8	1.2877e+06	1.36307e+06	1.31637e+06	1.32238e+06	31060.3	1.41527e+06	1.39903e+06	1.29547e+06	1.36992e+06	53062.3	1.26675e+06	1.42458e+06	1.15305e+06	1.28146e+06	111337	931701	1.45746e+06	868640	1.08593e+06	263966	532718	450932	903517	682408	642394	172099			1710	244777	263644	254211
	1720	967510	1.60159e+06	985352	1.18482e+06	294792	1.02043e+06	1.3232e+06	1.10062e+06	1.14809e+06	128081	1.25827e+06	1.0755e+06	1.2555e+06	1.3317e+06	1.23024e+06	94422.7	1.28779e+06	1.36317e+06	1.3165e+06	1.32249e+06	31065.4	1.41532e+06	1.39917e+06	1.29548e+06	1.36999e+06	53100.8	1.26686e+06	1.42467e+06	1.15318e+06	1.28157e+06	111326	931714	1.45754e+06	868704	1.08599e+06	263985	532722	450948	903557	682454	642420	172112			1715	244777	263644	254211
	1725	967510	1.60186e+06	985352	1.18491e+06	294922	1.02048e+06	1.32339e+06	1.10062e+06	1.14816e+06	128150	1.25835e+06	1.07564e+06	1.25565e+06	1.33185e+06	1.23037e+06	94418.6	1.28788e+06	1.36328e+06	1.31662e+06	1.32259e+06	31070.6	1.41538e+06	1.39932e+06	1.29548e+06	1.37006e+06	53139.3	1.26696e+06	1.42477e+06	1.1533e+06	1.28168e+06	111315	931727	1.45763e+06	868769	1.08604e+06	264005	532726	450963	903597	682500	642447	172125			1720	244777	263644	254211
	1730	967510	1.60214e+06	985352	1.185e+06	295052	1.02053e+06	1.32358e+06	1.10062e+06	1.14824e+06	128219	1.25842e+06	1.07579e+06	1.25579e+06	1.332e+06	1.2305e+06	94414.5	1.28797e+06	1.36338e+06	1.31675e+06	1.3227e+06	31075.8	1.41543e+06	1.39946e+06	1.29549e+06	1.37013e+06	53177.7	1.26707e+06	1.42487e+06	1.15342e+06	1.28179e+06	111304	931740	1.45771e+06	868832	1.08609e+06	264024	532730	450978	903636	682546	642473	172138			1725	244777	263644	254211
	1735	967510	1.60241e+06	985352	1.18509e+06	295181	1.02058e+06	1.32377e+06	1.10062e+06	1.14832e+06	128289	1.2585e+06	1.07594e+06	1.25594e+06	1.33215e+06	1.23063e+06	94410.3	1.28805e+06	1.36349e+06	1.31687e+06	1.3228e+06	31081	1.41548e+06	1.39961e+06	1.2955e+06	1.3702e+06	53216.1	1.26717e+06	1.42496e+06	1.15355e+06	1.28189e+06	111293	931753	1.45779e+06	868895	1.08615e+06	264043	532733	450993	903675	682592	642498	172151			1730	244777	263644	254211
	1740	967510	1.60269e+06	985352	1.18518e+06	295310	1.02063e+06	1.32395e+06	1.10062e+06	1.1484e+06	128358	1.25857e+06	1.07608e+06	1.25608e+06	1.3323e+06	1.23076e+06	94406.1	1.28814e+06	1.36359e+06	1.31699e+06	1.32291e+06	31086.3	1.41553e+06	1.39975e+06	1.2955e+06	1.37026e+06	53254.5	1.26727e+06	1.42506e+06	1.15367e+06	1.282e+06	111282	931765	1.45787e+06	868958	1.0862e+06	264062	532737	451008	903714	682637	642524	172163			1735	244777	263644	254211
	1745	967510	1.60296e+06	985352	1.18527e+06	295438	1.02068e+06	1.32414e+06	1.10062e+06	1.14848e+06	128427	1.25864e+06	1.07623e+06	1.25622e+06	1.33245e+06	1.23089e+06	94401.9	1.28823e+06	1.3637e+06	1.31711e+06	1.32301e+06	31091.7	1.41559e+06	1.3999e+06	1.29551e+06	1.37033e+06	53292.8	1.26737e+06	1.42515e+06	1.15379e+06	1.28211e+06	111271	931778	1.45796e+06	869020	1.08625e+06	264080	532740	451023	903752	682681	642549	172176			1740	244777	263644	254211
	1750	967510	1.60323e+06	985352	1.18536e+06	295566	1.02073e+06	1.32433e+06	1.10062e+06	1.14856e+06	128496	1.25871e+06	1.07637e+06	1.25637e+06	1.3326e+06	1.23101e+06	94397.6	1.28831e+06	1.3638e+06	1.31723e+06	1.32311e+06	31097.1	1.41564e+06	1.40004e+06	1.29552e+06	1.3704e+06	53331	1.26747e+06	1.42525e+06	1.15392e+06	1.28221e+06	111260	931790	1.45804e+06	869082	1.0863e+06	264099	532743	451038	903790	682725	642574	172188			1745	244777	263644	254211
	1755	967510	1.6035e+06	985352	1.18545e+06	295693	1.02078e+06	1.32451e+06	1.10062e+06	1.14864e+06	128565	1.25879e+06	1.07652e+06	1.25651e+06	1.33274e+06	1.23114e+06	94393.3	1.2884e+06	1.3639e+06	1.31735e+06	1.32322e+06	31102.5	1.41569e+06	1.40018e+06	1.29552e+06	1.37046e+06	53369.2	1.26757e+06	1.42534e+06	1.15404e+06	1.28232e+06	111250	931802	1.45812e+06	869143	1.08635e+06	264117	532747	451052	903827	682769	642599	172200			1750	244777	263644	254211
	1760	967510	1.60377e+06	985352	1.18554e+06	295820	1.02082e+06	1.3247e+06	1.10062e+06	1.14872e+06	128634	1.25886e+06	1.07666e+06	1.25665e+06	1.33289e+06	1.23126e+06	94389	1.28848e+06	1.364e+06	1.31747e+06	1.32332e+06	31108	1.41574e+06	1.40032e+06	1.29553e+06	1.37053e+06	53407.4	1.26767e+06	1.42544e+06	1.15416e+06	1.28242e+06	111239	931814	1.45819e+06	869204	1.0864e+06	264135	532750	451066	903864	682813	642623	172212			1755	244777	263644	254211
	1765	967510	1.60404e+06	985352	1.18563e+06	295946	1.02087e+06	1.32489e+06	1.10062e+06	1.14879e+06	128703	1.25893e+06	1.0768e+06	1.2568e+06	1.33303e+06	1.23139e+06	94384.7	1.28856e+06	1.3641e+06	1.31759e+06	1.32342e+06	31113.5	1.4158e+06	1.40046e+06	1.29553e+06	1.3706e+06	53445.5	1.26777e+06	1.42553e+06	1.15428e+06	1.28253e+06	111228	931825	1.45827e+06	869264	1.08645e+06	264153	532753	451080	903901	682856	642648	172224			1760	244777	263644	254211
	1770	967510	1.6043e+06	985352	1.18572e+06	296072	1.02092e+06	1.32507e+06	1.10062e+06	1.14887e+06	128772	1.259e+06	1.07694e+06	1.25694e+06	1.33318e+06	1.23151e+06	94380.3	1.28864e+06	1.3642e+06	1.31771e+06	1.32352e+06	31119.1	1.41585e+06	1.4006e+06	1.29554e+06	1.37066e+06	53483.5	1.26787e+06	1.42562e+06	1.1544e+06	1.28263e+06	111218	931837	1.45835e+06	869324	1.0865e+06	264171	532756	451094	903938	682898	642672	172236			1765	244777	263644	254211
	1775	967510	1.60457e+06	985352	1.18581e+06	296197	1.02096e+06	1.32526e+06	1.10062e+06	1.14895e+06	128841	1.25907e+06	1.07708e+06	1.25708e+06	1.33332e+06	1.23164e+06	94375.9	1.28873e+06	1.3643e+06	1.31782e+06	1.32362e+06	31124.7	1.4159e+06	1.40074e+06	1.29555e+06	1.37073e+06	53521.5	1.26797e+06	1.42571e+06	1.15452e+06	1.28273e+06	111207	931848	1.45843e+06	869383	1.08655e+06	264189	532760	451108	903973	682940	642695	172248			1770	244777	263644	254211
	1780	967510	1.60484e+06	985352	1.1859e+06	296322	1.02101e+06	1.32544e+06	1.10062e+06	1.14903e+06	128910	1.25914e+06	1.07722e+06	1.25722e+06	1.33346e+06	1.23176e+06	94371.5	1.28881e+06	1.3644e+06	1.31794e+06	1.32372e+06	31130.4	1.41595e+06	1.40088e+06	1.29555e+06	1.3708e+06	53559.5	1.26806e+06	1.42581e+06	1.15464e+06	1.28284e+06	111197	931859	1.4585e+06	869442	1.0866e+06	264206	532763	451121	904009	682982	642719	172260			1775	244777	263644	254211
	1785	967510	1.6051e+06	985352	1.18599e+06	296446	1.02106e+06	1.32563e+06	1.10062e+06	1.1491e+06	128979	1.2592e+06	1.07736e+06	1.25736e+06	1.3336e+06	1.23188e+06	94367	1.28889e+06	1.3645e+06	1.31805e+06	1.32381e+06	31136.1	1.416e+06	1.40102e+06	1.29556e+06	1.37086e+06	53597.4	1.26816e+06	1.4259e+06	1.15475e+06	1.28294e+06	111186	931870	1.45858e+06	869500	1.08665e+06	264224	532766	451134	904044	683024	642742	172272			1780	244777	263644	254211
	1790	967510	1.60536e+06	985352	1.18607e+06	296570	1.0211e+06	1.32581e+06	1.10062e+06	1.14918e+06	129047	1.25927e+06	1.07749e+06	1.2575e+06	1.33374e+06	1.232e+06	94362.6	1.28897e+06	1.3646e+06	1.31817e+06	1.32391e+06	31141.8	1.41606e+06	1.40116e+06	1.29556e+06	1.37093e+06	53635.2	1.26825e+06	1.42599e+06	1.15487e+06	1.28304e+06	111176	931880	1.45865e+06	869558	1.0867e+06	264241	532768	451148	904079	683065	642765	172283			1785	244777	263644	254211
	1795	967510	1.60562e+06	985352	1.18616e+06	296694	1.02115e+06	1.326e+06	1.10062e+06	1.14926e+06	129116	1.25934e+06	1.07763e+06	1.25764e+06	1.33388e+06	1.23212e+06	94358.1	1.28904e+06	1.36469e+06	1.31828e+06	1.32401e+06	31147.6	1.41611e+06	1.40129e+06	1.29557e+06	1.37099e+06	53673	1.26835e+06	1.42608e+06	1.15499e+06	1.28314e+06	111165	931891	1.45873e+06	869615	1.08674e+06	264258	532771	451161	904114	683106	642788	172294			1790	244777	263644	254211
	1800	967510	1.60588e+06	985352	1.18625e+06	296817	1.0212e+06	1.32618e+06	1.10062e+06	1.14933e+06	129185	1.2594e+06	1.07776e+06	1.25778e+06	1.33401e+06	1.23224e+06	94353.6	1.28912e+06	1.36479e+06	1.31839e+06	1.3241e+06	31153.4	1.41616e+06	1.40143e+06	1.29557e+06	1.37105e+06	53710.8	1.26844e+06	1.42617e+06	1.15511e+06	1.28324e+06	111155	931901	1.4588e+06	869672	1.08679e+06	264275	532774	451173	904148	683146	642810	172306			1795	244777	263644	254211
	1805	967510	1.60614e+06	985352	1.18634e+06	296939	1.02124e+06	1.32636e+06	1.10062e+06	1.14941e+06	129254	1.25947e+06	1.0779e+06	1.25792e+06	1.33415e+06	1.23236e+06	94349.1	1.2892e+06	1.36488e+06	1.3185e+06	1.3242e+06	31159.3	1.41621e+06	1.40157e+06	1.29558e+06	1.37112e+06	53748.5	1.26854e+06	1.42626e+06	1.15522e+06	1.28334e+06	111145	931911	1.45888e+06	869729	1.08684e+06	264292	532777	451186	904182	683186	642833	172317			1800	244777	263644	254211
	1810	967510	1.6064e+06	985352	1.18642e+06	297061	1.02129e+06	1.32655e+06	1.10062e+06	1.14948e+06	129323	1.25953e+06	1.07803e+06	1.25806e+06	1.33428e+06	1.23248e+06	94344.5	1.28928e+06	1.36498e+06	1.31861e+06	1.32429e+06	31165.1	1.41626e+06	1.4017e+06	1.29558e+06	1.37118e+06	53786.1	1.26863e+06	1.42635e+06	1.15534e+06	1.28344e+06	111135	931921	1.45895e+06	869785	1.08688e+06	264308	532780	451199	904216	683226	642855	172328			1805	244777	263644	254211
	1815	967510	1.60666e+06	985352	1.18651e+06	297183	1.02133e+06	1.32673e+06	1.10062e+06	1.14956e+06	129391	1.2596e+06	1.07817e+06	1.2582e+06	1.33442e+06	1.23259e+06	94340	1.28935e+06	1.36507e+06	1.31872e+06	1.32438e+06	31171.1	1.41631e+06	1.40184e+06	1.29559e+06	1.37125e+06	53823.7	1.26872e+06	1.42644e+06	1.15545e+06	1.28354e+06	111125	931931	1.45902e+06	869841	1.08693e+06	264325	532782	451211	904249	683266	642877	172339			1810	244777	263644	254211
	1820	967510	1.60692e+06	985352	1.18659e+06	297304	1.02137e+06	1.32691e+06	1.10062e+06	1.14964e+06	129460	1.25966e+06	1.0783e+06	1.25834e+06	1.33455e+06	1.23271e+06	94335.4	1.28943e+06	1.36517e+06	1.31883e+06	1.32447e+06	31177	1.41636e+06	1.40197e+06	1.29559e+06	1.37131e+06	53861.2	1.26881e+06	1.42653e+06	1.15557e+06	1.28363e+06	111115	931941	1.45909e+06	869896	1.08698e+06	264341	532785	451223	904282	683305	642899	172350			1815	244777	263644	254211
	1825	967510	1.60717e+06	985352	1.18668e+06	297424	1.02142e+06	1.32709e+06	1.10062e+06	1.14971e+06	129529	1.25972e+06	1.07843e+06	1.25847e+06	1.33468e+06	1.23283e+06	94330.8	1.2895e+06	1.36526e+06	1.31894e+06	1.32457e+06	31183	1.41642e+06	1.40211e+06	1.2956e+06	1.37137e+06	53898.7	1.2689e+06	1.42661e+06	1.15568e+06	1.28373e+06	111104	931950	1.45916e+06	869951	1.08702e+06	264357	532787	451235	904314	683343	642920	172361			1820	244777	263644	254211
	1830	967510	1.60743e+06	985352	1.18676e+06	297544	1.02146e+06	1.32727e+06	1.10062e+06	1.14979e+06	129597	1.25978e+06	1.07856e+06	1.25861e+06	1.33481e+06	1.23294e+06	94326.2	1.28958e+06	1.36535e+06	1.31904e+06	1.32466e+06	31189	1.41647e+06	1.40224e+06	1.2956e+06	1.37144e+06	53936.1	1.26899e+06	1.4267e+06	1.15579e+06	1.28383e+06	111095	931960	1.45923e+06	870005	1.08706e+06	264373	532790	451247	904346	683382	642941	172372			1825	244777	263644	254211
	1835	967510	1.60768e+06	985352	1.18685e+06	297664	1.0215e+06	1.32746e+06	1.10062e+06	1.14986e+06	129666	1.25984e+06	1.07869e+06	1.25875e+06	1.33494e+06	1.23306e+06	94321.6	1.28965e+06	1.36544e+06	1.31915e+06	1.32475e+06	31195.1	1.41652e+06	1.40237e+06	1.29561e+06	1.3715e+06	53973.5	1.26908e+06	1.42679e+06	1.15591e+06	1.28393e+06	111085	931969	1.4593e+06	870059	1.08711e+06	264389	532792	451259	904378	683420	642962	172382			1830	244777	263644	254211
	1840	967510	1.60794e+06	985352	1.18693e+06	297783	1.02155e+06	1.32764e+06	1.10062e+06	1.14994e+06	129735	1.25991e+06	1.07882e+06	1.25889e+06	1.33507e+06	1.23317e+06	94317	1.28972e+06	1.36553e+06	1.31926e+06	1.32484e+06	31201.1	1.41657e+06	1.4025e+06	1.29561e+06	1.37156e+06	54010.8	1.26917e+06	1.42688e+06	1.15602e+06	1.28402e+06	111075	931978	1.45937e+06	870112	1.08715e+06	264404	532795	451271	904410	683457	642983	172393			1835	244777	263644	254211
	1845	967510	1.60819e+06	985352	1.18702e+06	297902	1.02159e+06	1.32782e+06	1.10062e+06	1.15001e+06	129803	1.25997e+06	1.07895e+06	1.25902e+06	1.33519e+06	1.23328e+06	94312.4	1.28979e+06	1.36563e+06	1.31936e+06	1.32493e+06	31207.3	1.41662e+06	1.40263e+06	1.29562e+06	1.37162e+06	54048	1.26926e+06	1.42696e+06	1.15613e+06	1.28412e+06	111065	931987	1.45943e+06	870166	1.0872e+06	264420	532797	451282	904441	683495	643004	172403			1840	244777	263644	254211
	1850	967510	1.60844e+06	985352	1.1871e+06	298020	1.02163e+06	1.328e+06	1.10062e+06	1.15009e+06	129872	1.26003e+06	1.07908e+06	1.25916e+06	1.33532e+06	1.2334e+06	94307.7	1.28987e+06	1.36572e+06	1.31946e+06	1.32502e+06	31213.4	1.41667e+06	1.40277e+06	1.29562e+06	1.37168e+06	54085.2	1.26935e+06	1.42705e+06	1.15624e+06	1.28421e+06	111055	931996	1.4595e+06	870218	1.08724e+06	264435	532800	451294	904472	683532	643024	172414			1845	244777	263644	254211
	1855	967510	1.60869e+06	985352	1.18718e+06	298138	1.02168e+06	1.32818e+06	1.10062e+06	1.15016e+06	129940	1.26008e+06	1.0792e+06	1.25929e+06	1.33545e+06	1.23351e+06	94303.1	1.28994e+06	1.3658e+06	1.31957e+06	1.3251e+06	31219.6	1.41672e+06	1.4029e+06	1.29562e+06	1.37175e+06	54122.3	1.26943e+06	1.42714e+06	1.15635e+06	1.28431e+06	111045	932005	1.45957e+06	870270	1.08728e+06	264450	532802	451305	904503	683568	643044	172424			1850	244777	263644	254211
	1860	967510	1.60894e+06	985352	1.18727e+06	298255	1.02172e+06	1.32836e+06	1.10062e+06	1.15023e+06	130009	1.26014e+06	1.07933e+06	1.25943e+06	1.33557e+06	1.23362e+06	94298.4	1.29001e+06	1.36589e+06	1.31967e+06	1.32519e+06	31225.7	1.41677e+06	1.40303e+06	1.29563e+06	1.37181e+06	54159.4	1.26952e+06	1.42722e+06	1.15646e+06	1.2844e+06	111036	932013	1.45963e+06	870322	1.08732e+06	264465	532804	451316	904533	683605	643065	172434			1855	244777	263644	254211
	1865	967510	1.60919e+06	985352	1.18735e+06	298372	1.02176e+06	1.32854e+06	1.10062e+06	1.15031e+06	130077	1.2602e+06	1.07946e+06	1.25957e+06	1.33569e+06	1.23373e+06	94293.7	1.29008e+06	1.36598e+06	1.31977e+06	1.32528e+06	31232	1.41682e+06	1.40316e+06	1.29563e+06	1.37187e+06	54196.4	1.2696e+06	1.42731e+06	1.15657e+06	1.28449e+06	111026	932022	1.4597e+06	870374	1.08736e+06	264480	532806	451327	904563	683641	643084	172444			1860	244777	263644	254211
	1870	967510	1.60943e+06	985352	1.18743e+06	298489	1.0218e+06	1.32872e+06	1.10062e+06	1.15038e+06	130146	1.26026e+06	1.07958e+06	1.2597e+06	1.33582e+06	1.23384e+06	94289	1.29014e+06	1.36607e+06	1.31987e+06	1.32536e+06	31238.2	1.41687e+06	1.40328e+06	1.29563e+06	1.37193e+06	54233.3	1.26969e+06	1.42739e+06	1.15668e+06	1.28459e+06	111016	932030	1.45976e+06	870425	1.08741e+06	264495	532808	451338	904593	683677	643104	172454			1865	244777	263644	254211
	1875	967510	1.60968e+06	985352	1.18751e+06	298605	1.02184e+06	1.3289e+06	1.10062e+06	1.15046e+06	130215	1.26032e+06	1.0797e+06	1.25984e+06	1.33594e+06	1.23395e+06	94284.4	1.29021e+06	1.36616e+06	1.31997e+06	1.32545e+06	31244.5	1.41692e+06	1.40341e+06	1.29564e+06	1.37199e+06	54270.2	1.26977e+06	1.42747e+06	1.15679e+06	1.28468e+06	111007	932038	1.45983e+06	870475	1.08745e+06	264510	532811	451349	904622	683712	643123	172464			1870	244777	263644	254211
	1880	967510	1.60992e+06	985352	1.1876e+06	298720	1.02188e+06	1.32908e+06	1.10062e+06	1.15053e+06	130283	1.26037e+06	1.07983e+06	1.25997e+06	1.33606e+06	1.23406e+06	94279.7	1.29028e+06	1.36624e+06	1.32007e+06	1.32553e+06	31250.8	1.41697e+06	1.40354e+06	1.29564e+06	1.37205e+06	54307.1	1.26986e+06	1.42756e+06	1.1569e+06	1.28477e+06	110997	932046	1.45989e+06	870526	1.08749e+06	264524	532813	451359	904652	683747	643143	172474			1875	244777	263644	254211
	1885	967510	1.61017e+06	985352	1.18768e+06	298836	1.02192e+06	1.32926e+06	1.10062e+06	1.1506e+06	130352	1.26043e+06	1.07995e+06	1.2601e+06	1.33618e+06	1.23416e+06	94275	1.29035e+06	1.36633e+06	1.32017e+06	1.32562e+06	31257.1	1.41702e+06	1.40367e+06	1.29565e+06	1.37211e+06	54343.8	1.26994e+06	1.42764e+06	1.15701e+06	1.28486e+06	110988	932054	1.45995e+06	870575	1.08753e+06	264539	532815	451370	904680	683782	643162	172484			1880	244777	263644	254211
	1890	967510	1.61041e+06	985352	1.18776e+06	298950	1.02196e+06	1.32944e+06	1.10062e+06	1.15068e+06	130420	1.26048e+06	1.08007e+06	1.26024e+06	1.3363e+06	1.23427e+06	94270.3	1.29041e+06	1.36641e+06	1.32027e+06	1.3257e+06	31263.4	1.41707e+06	1.4038e+06	1.29565e+06	1.37217e+06	54380.5	1.27002e+06	1.42773e+06	1.15712e+06	1.28496e+06	110979	932062	1.46002e+06	870625	1.08757e+06	264553	532817	451380	904709	683816	643181	172493			1885	244777	263644	254211
	1895	967510	1.61065e+06	985352	1.18784e+06	299064	1.022e+06	1.32962e+06	1.10062e+06	1.15075e+06	130488	1.26054e+06	1.08019e+06	1.26037e+06	1.33641e+06	1.23438e+06	94265.6	1.29048e+06	1.3665e+06	1.32036e+06	1.32578e+06	31269.8	1.41712e+06	1.40392e+06	1.29565e+06	1.37223e+06	54417.2	1.27011e+06	1.42781e+06	1.15722e+06	1.28505e+06	110969	932070	1.46008e+06	870674	1.08761e+06	264567	532819	451390	904737	683851	643199	172503			1890	244777	263644	254211
	1900	967510	1.6109e+06	985352	1.18792e+06	299178	1.02204e+06	1.3298e+06	1.10062e+06	1.15082e+06	130557	1.26059e+06	1.08031e+06	1.2605e+06	1.33653e+06	1.23449e+06	94260.9	1.29055e+06	1.36658e+06	1.32046e+06	1.32586e+06	31276.2	1.41717e+06	1.40405e+06	1.29566e+06	1.37229e+06	54453.8	1.27019e+06	1.42789e+06	1.15733e+06	1.28514e+06	110960	932077	1.46014e+06	870723	1.08765e+06	264581	532821	451400	904765	683884	643218	172513			1895	244777	263644	254211
	1905	967510	1.61114e+06	985352	1.188e+06	299292	1.02208e+06	1.32997e+06	1.10062e+06	1.15089e+06	130625	1.26065e+06	1.08043e+06	1.26064e+06	1.33665e+06	1.23459e+06	94256.2	1.29061e+06	1.36667e+06	1.32056e+06	1.32594e+06	31282.6	1.41722e+06	1.40417e+06	1.29566e+06	1.37235e+06	54490.3	1.27027e+06	1.42797e+06	1.15744e+06	1.28523e+06	110951	932084	1.4602e+06	870771	1.08769e+06	264595	532823	451410	904793	683918	643236	172522			1900	244777	263644	254211
	1910	967510	1.61138e+06	985352	1.18808e+06	299405	1.02212e+06	1.33015e+06	1.10062e+06	1.15097e+06	130694	1.2607e+06	1.08055e+06	1.26077e+06	1.33676e+06	1.2347e+06	94251.5	1.29067e+06	1.36675e+06	1.32065e+06	1.32602e+06	31289	1.41727e+06	1.4043e+06	1.29566e+06	1.37241e+06	54526.8	1.27035e+06	1.42805e+06	1.15754e+06	1.28531e+06	110941	932092	1.46026e+06	870819	1.08772e+06	264609	532824	451420	904820	683951	643254	172531			1905	244777	263644	254211
	1915	967510	1.61162e+06	985352	1.18816e+06	299517	1.02216e+06	1.33033e+06	1.10062e+06	1.15104e+06	130762	1.26075e+06	1.08067e+06	1.2609e+06	1.33687e+06	1.2348e+06	94246.8	1.29074e+06	1.36683e+06	1.32074e+06	1.3261e+06	31295.4	1.41732e+06	1.40442e+06	1.29567e+06	1.37247e+06	54563.2	1.27043e+06	1.42813e+06	1.15765e+06	1.2854e+06	110932	932099	1.46032e+06	870866	1.08776e+06	264622	532826	451430	904848	683984	643272	172541			1910	244777	263644	254211
	1920	967510	1.61185e+06	985352	1.18824e+06	299629	1.0222e+06	1.33051e+06	1.10062e+06	1.15111e+06	130831	1.2608e+06	1.08079e+06	1.26104e+06	1.33699e+06	1.2349e+06	94242.1	1.2908e+06	1.36691e+06	1.32084e+06	1.32618e+06	31301.9	1.41737e+06	1.40455e+06	1.29567e+06	1.37253e+06	54599.6	1.27051e+06	1.42822e+06	1.15775e+06	1.28549e+06	110923	932106	1.46038e+06	870913	1.0878e+06	264636	532828	451440	904874	684017	643290	172550			1915	244777	263644	254211
	1925	967510	1.61209e+06	985352	1.18832e+06	299741	1.02224e+06	1.33068e+06	1.10062e+06	1.15118e+06	130899	1.26085e+06	1.08091e+06	1.26117e+06	1.3371e+06	1.23501e+06	94237.4	1.29086e+06	1.36699e+06	1.32093e+06	1.32626e+06	31308.4	1.41742e+06	1.40467e+06	1.29567e+06	1.37259e+06	54635.8	1.27059e+06	1.4283e+06	1.15786e+06	1.28558e+06	110914	932113	1.46044e+06	870960	1.08784e+06	264649	532830	451449	904901	684049	643307	172559			1920	244777	263644	254211
	1930	967510	1.61233e+06	985352	1.1884e+06	299852	1.02228e+06	1.33086e+06	1.10062e+06	1.15125e+06	130967	1.26091e+06	1.08102e+06	1.2613e+06	1.33721e+06	1.23511e+06	94232.7	1.29093e+06	1.36708e+06	1.32102e+06	1.32634e+06	31314.8	1.41747e+06	1.40479e+06	1.29567e+06	1.37265e+06	54672.1	1.27066e+06	1.42838e+06	1.15796e+06	1.28567e+06	110905	932120	1.4605e+06	871007	1.08787e+06	264662	532831	451458	904927	684082	643325	172568			1925	244777	263644	254211
	1935	967510	1.61256e+06	985352	1.18847e+06	299963	1.02232e+06	1.33104e+06	1.10062e+06	1.15133e+06	131036	1.26096e+06	1.08114e+06	1.26143e+06	1.33732e+06	1.23521e+06	94228	1.29099e+06	1.36716e+06	1.32111e+06	1.32642e+06	31321.4	1.41752e+06	1.40492e+06	1.29568e+06	1.3727e+06	54708.2	1.27074e+06	1.42846e+06	1.15806e+06	1.28575e+06	110896	932127	1.46055e+06	871053	1.08791e+06	264675	532833	451468	904954	684114	643342	172577			1930	244777	263644	254211
	1940	967510	1.6128e+06	985352	1.18855e+06	300073	1.02235e+06	1.33122e+06	1.10062e+06	1.1514e+06	131104	1.26101e+06	1.08125e+06	1.26156e+06	1.33743e+06	1.23531e+06	94223.3	1.29105e+06	1.36724e+06	1.3212e+06	1.3265e+06	31327.9	1.41757e+06	1.40504e+06	1.29568e+06	1.37276e+06	54744.3	1.27082e+06	1.42854e+06	1.15817e+06	1.28584e+06	110887	932133	1.46061e+06	871098	1.08795e+06	264688	532835	451477	904979	684145	643359	172586			1935	244777	263644	254211
	1945	967510	1.61303e+06	985352	1.18863e+06	300183	1.02239e+06	1.33139e+06	1.10062e+06	1.15147e+06	131173	1.26106e+06	1.08137e+06	1.26169e+06	1.33754e+06	1.23541e+06	94218.6	1.29111e+06	1.36732e+06	1.32129e+06	1.32657e+06	31334.4	1.41762e+06	1.40516e+06	1.29568e+06	1.37282e+06	54780.4	1.27089e+06	1.42861e+06	1.15827e+06	1.28593e+06	110878	932140	1.46067e+06	871144	1.08798e+06	264701	532836	451486	905005	684176	643376	172594			1940	244777	263644	254211
	1950	967510	1.61326e+06	985352	1.18871e+06	300293	1.02243e+06	1.33157e+06	1.10062e+06	1.15154e+06	131241	1.2611e+06	1.08148e+06	1.26182e+06	1.33765e+06	1.23551e+06	94213.9	1.29117e+06	1.36739e+06	1.32138e+06	1.32665e+06	31341	1.41766e+06	1.40528e+06	1.29569e+06	1.37288e+06	54816.4	1.27097e+06	1.42869e+06	1.15837e+06	1.28601e+06	110869	932146	1.46072e+06	871189	1.08802e+06	264714	532838	451495	905030	684207	643393	172603			1945	244777	263644	254211
	1955	967510	1.61349e+06	985352	1.18878e+06	300402	1.02246e+06	1.33174e+06	1.10062e+06	1.15161e+06	131309	1.26115e+06	1.08159e+06	1.26195e+06	1.33776e+06	1.23561e+06	94209.3	1.29123e+06	1.36747e+06	1.32147e+06	1.32672e+06	31347.5	1.41771e+06	1.4054e+06	1.29569e+06	1.37294e+06	54852.3	1.27105e+06	1.42877e+06	1.15847e+06	1.2861e+06	110861	932153	1.46078e+06	871233	1.08805e+06	264726	532840	451504	905055	684238	643409	172612			1950	244777	263644	254211
	1960	967510	1.61372e+06	985352	1.18886e+06	300511	1.0225e+06	1.33192e+06	1.10062e+06	1.15168e+06	131378	1.2612e+06	1.0817e+06	1.26208e+06	1.33786e+06	1.23571e+06	94204.6	1.29129e+06	1.36755e+06	1.32156e+06	1.3268e+06	31354.1	1.41776e+06	1.40552e+06	1.29569e+06	1.37299e+06	54888.1	1.27112e+06	1.42885e+06	1.15857e+06	1.28618e+06	110852	932159	1.46083e+06	871277	1.08809e+06	264739	532841	451512	905080	684269	643426	172620			1955	244777	263644	254211
	1965	967510	1.61395e+06	985352	1.18894e+06	300619	1.02254e+06	1.3321e+06	1.10062e+06	1.15175e+06	131446	1.26125e+06	1.08182e+06	1.26221e+06	1.33797e+06	1.23581e+06	94199.9	1.29134e+06	1.36763e+06	1.32165e+06	1.32687e+06	31360.7	1.41781e+06	1.40564e+06	1.29569e+06	1.37305e+06	54923.9	1.27119e+06	1.42893e+06	1.15868e+06	1.28627e+06	110843	932165	1.46089e+06	871321	1.08812e+06	264751	532843	451521	905105	684299	643442	172629			1960	244777	263644	254211
	1970	967510	1.61418e+06	985352	1.18901e+06	300727	1.02257e+06	1.33227e+06	1.10062e+06	1.15182e+06	131515	1.2613e+06	1.08193e+06	1.26234e+06	1.33807e+06	1.23591e+06	94195.3	1.2914e+06	1.3677e+06	1.32173e+06	1.32695e+06	31367.3	1.41786e+06	1.40576e+06	1.2957e+06	1.37311e+06	54959.7	1.27127e+06	1.429e+06	1.15878e+06	1.28635e+06	110835	932171	1.46094e+06	871365	1.08816e+06	264763	532844	451529	905129	684329	643458	172637			1965	244777	263644	254211
	1975	967510	1.61441e+06	985352	1.18909e+06	300834	1.02261e+06	1.33245e+06	1.10062e+06	1.15189e+06	131583	1.26134e+06	1.08204e+06	1.26247e+06	1.33818e+06	1.23601e+06	94190.6	1.29146e+06	1.36778e+06	1.32182e+06	1.32702e+06	31373.9	1.41791e+06	1.40588e+06	1.2957e+06	1.37316e+06	54995.3	1.27134e+06	1.42908e+06	1.15888e+06	1.28643e+06	110826	932177	1.461e+06	871408	1.08819e+06	264776	532846	451538	905153	684358	643474	172645			1970	244777	263644	254211
	1980	967510	1.61464e+06	985352	1.18917e+06	300941	1.02265e+06	1.33262e+06	1.10062e+06	1.15196e+06	131651	1.26139e+06	1.08215e+06	1.2626e+06	1.33828e+06	1.2361e+06	94186	1.29152e+06	1.36786e+06	1.3219e+06	1.32709e+06	31380.6	1.41796e+06	1.406e+06	1.2957e+06	1.37322e+06	55031	1.27141e+06	1.42916e+06	1.15897e+06	1.28652e+06	110817	932183	1.46105e+06	871451	1.08823e+06	264788	532847	451546	905177	684388	643490	172654			1975	244777	263644	254211
	1985	967510	1.61486e+06	985352	1.18924e+06	301048	1.02268e+06	1.3328e+06	1.10062e+06	1.15203e+06	131720	1.26144e+06	1.08226e+06	1.26273e+06	1.33838e+06	1.2362e+06	94181.4	1.29157e+06	1.36793e+06	1.32199e+06	1.32716e+06	31387.2	1.41801e+06	1.40612e+06	1.2957e+06	1.37328e+06	55066.5	1.27149e+06	1.42923e+06	1.15907e+06	1.2866e+06	110809	932189	1.4611e+06	871494	1.08826e+06	264799	532848	451554	905201	684417	643505	172662			1980	244777	263644	254211
	1990	967510	1.61509e+06	985352	1.18932e+06	301154	1.02272e+06	1.33297e+06	1.10062e+06	1.1521e+06	131788	1.26148e+06	1.08236e+06	1.26286e+06	1.33848e+06	1.2363e+06	94176.8	1.29163e+06	1.36801e+06	1.32207e+06	1.32724e+06	31393.8	1.41805e+06	1.40624e+06	1.29571e+06	1.37333e+06	55102	1.27156e+06	1.42931e+06	1.15917e+06	1.28668e+06	110800	932194	1.46115e+06	871536	1.08829e+06	264811	532850	451563	905224	684446	643521	172670			1985	244777	263644	254211
	1995	967510	1.61531e+06	985352	1.18939e+06	301260	1.02275e+06	1.33315e+06	1.10062e+06	1.15217e+06	131856	1.26153e+06	1.08247e+06	1.26299e+06	1.33858e+06	1.23639e+06	94172.2	1.29168e+06	1.36808e+06	1.32216e+06	1.32731e+06	31400.5	1.4181e+06	1.40636e+06	1.29571e+06	1.37339e+06	55137.4	1.27163e+06	1.42939e+06	1.15927e+06	1.28676e+06	110792	932200	1.4612e+06	871578	1.08833e+06	264823	532851	451571	905247	684475	643536	172678			1990	244777	263644	254211
	2000	967510	1.61554e+06	985352	1.18947e+06	301365	1.02279e+06	1.33332e+06	1.10062e+06	1.15224e+06	131925	1.26157e+06	1.08258e+06	1.26311e+06	1.33868e+06	1.23649e+06	94167.6	1.29174e+06	1.36815e+06	1.32224e+06	1.32738e+06	31407.2	1.41815e+06	1.40647e+06	1.29571e+06	1.37344e+06	55172.8	1.2717e+06	1.42946e+06	1.15937e+06	1.28684e+06	110784	932205	1.46126e+06	871619	1.08836e+06	264834	532853	451578	905270	684503	643551	172686			1995	244777	263644	254211
	2005	967510	1.61576e+06	985352	1.18954e+06	301470	1.02282e+06	1.3335e+06	1.10062e+06	1.15231e+06	131993	1.26161e+06	1.08268e+06	1.26324e+06	1.33878e+06	1.23658e+06	94163	1.29179e+06	1.36823e+06	1.32232e+06	1.32745e+06	31413.8	1.4182e+06	1.40659e+06	1.29571e+06	1.3735e+06	55208.1	1.27177e+06	1.42954e+06	1.15946e+06	1.28692e+06	110775	932211	1.46131e+06	871661	1.08839e+06	264846	532854	451586	905293	684531	643566	172694			2000	244777	263644	254211
	2010	967510	1.61598e+06	985352	1.18961e+06	301575	1.02286e+06	1.33367e+06	1.10062e+06	1.15238e+06	132062	1.26166e+06	1.08279e+06	1.26337e+06	1.33888e+06	1.23668e+06	94158.4	1.29185e+06	1.3683e+06	1.3224e+06	1.32752e+06	31420.5	1.41825e+06	1.40671e+06	1.29571e+06	1.37356e+06	55243.3	1.27184e+06	1.42961e+06	1.15956e+06	1.287e+06	110767	932216	1.46136e+06	871701	1.08842e+06	264857	532855	451594	905315	684559	643581	172702			2005	244777	263644	254211
	2015	967510	1.6162e+06	985352	1.18969e+06	301679	1.02289e+06	1.33384e+06	1.10062e+06	1.15245e+06	132130	1.2617e+06	1.0829e+06	1.2635e+06	1.33898e+06	1.23677e+06	94153.9	1.2919e+06	1.36837e+06	1.32248e+06	1.32758e+06	31427.2	1.41829e+06	1.40682e+06	1.29572e+06	1.37361e+06	55278.5	1.27191e+06	1.42968e+06	1.15966e+06	1.28708e+06	110759	932221	1.46141e+06	871742	1.08846e+06	264868	532856	451602	905338	684587	643596	172709			2010	244777	263644	254211
	2020	967510	1.61642e+06	985352	1.18976e+06	301783	1.02293e+06	1.33402e+06	1.10062e+06	1.15252e+06	132198	1.26174e+06	1.083e+06	1.26363e+06	1.33908e+06	1.23686e+06	94149.3	1.29195e+06	1.36844e+06	1.32256e+06	1.32765e+06	31433.9	1.41834e+06	1.40694e+06	1.29572e+06	1.37367e+06	55313.6	1.27198e+06	1.42976e+06	1.15975e+06	1.28716e+06	110750	932226	1.46146e+06	871782	1.08849e+06	264880	532858	451609	905360	684614	643610	172717			2015	244777	263644	254211
	2025	967510	1.61664e+06	985352	1.18983e+06	301886	1.02296e+06	1.33419e+06	1.10062e+06	1.15259e+06	132267	1.26179e+06	1.0831e+06	1.26375e+06	1.33917e+06	1.23695e+06	94144.8	1.292e+06	1.36851e+06	1.32264e+06	1.32772e+06	31440.6	1.41839e+06	1.40705e+06	1.29572e+06	1.37372e+06	55348.7	1.27205e+06	1.42983e+06	1.15985e+06	1.28724e+06	110742	932231	1.4615e+06	871822	1.08852e+06	264891	532859	451617	905381	684641	643625	172725			2020	244777	263644	254211
	2030	967510	1.61686e+06	985352	1.18991e+06	301990	1.02299e+06	1.33436e+06	1.10062e+06	1.15266e+06	132335	1.26183e+06	1.08321e+06	1.26388e+06	1.33927e+06	1.23705e+06	94140.3	1.29206e+06	1.36859e+06	1.32272e+06	1.32779e+06	31447.3	1.41844e+06	1.40717e+06	1.29572e+06	1.37378e+06	55383.7	1.27211e+06	1.4299e+06	1.15994e+06	1.28732e+06	110734	932236	1.46155e+06	871862	1.08855e+06	264901	532860	451624	905403	684668	643639	172732			2025	244777	263644	254211
	2035	967510	1.61708e+06	985352	1.18998e+06	302092	1.02303e+06	1.33454e+06	1.10062e+06	1.15273e+06	132404	1.26187e+06	1.08331e+06	1.26401e+06	1.33936e+06	1.23714e+06	94135.8	1.29211e+06	1.36866e+06	1.3228e+06	1.32786e+06	31454	1.41848e+06	1.40728e+06	1.29572e+06	1.37383e+06	55418.6	1.27218e+06	1.42998e+06	1.16004e+06	1.2874e+06	110726	932241	1.4616e+06	871901	1.08858e+06	264912	532861	451631	905424	684695	643653	172740			2030	244777	263644	254211
	2040	967510	1.6173e+06	985352	1.19005e+06	302194	1.02306e+06	1.33471e+06	1.10062e+06	1.1528e+06	132472	1.26191e+06	1.08341e+06	1.26413e+06	1.33945e+06	1.23723e+06	94131.3	1.29216e+06	1.36873e+06	1.32288e+06	1.32792e+06	31460.7	1.41853e+06	1.4074e+06	1.29573e+06	1.37389e+06	55453.5	1.27225e+06	1.43005e+06	1.16013e+06	1.28748e+06	110718	932246	1.46165e+06	871940	1.08861e+06	264923	532862	451638	905445	684721	643667	172747			2035	244777	263644	254211
	2045	967510	1.61751e+06	985352	1.19012e+06	302296	1.02309e+06	1.33488e+06	1.10062e+06	1.15287e+06	132540	1.26195e+06	1.08351e+06	1.26426e+06	1.33955e+06	1.23732e+06	94126.9	1.29221e+06	1.36879e+06	1.32296e+06	1.32799e+06	31467.4	1.41858e+06	1.40751e+06	1.29573e+06	1.37394e+06	55488.3	1.27231e+06	1.43012e+06	1.16023e+06	1.28755e+06	110710	932251	1.46169e+06	871979	1.08864e+06	264934	532863	451646	905466	684748	643681	172754			2040	244777	263644	254211
	2050	967510	1.61773e+06	985352	1.1902e+06	302398	1.02313e+06	1.33506e+06	1.10062e+06	1.15294e+06	132609	1.26199e+06	1.08361e+06	1.26438e+06	1.33964e+06	1.23741e+06	94122.4	1.29226e+06	1.36886e+06	1.32303e+06	1.32805e+06	31474.2	1.41863e+06	1.40762e+06	1.29573e+06	1.37399e+06	55523.1	1.27238e+06	1.43019e+06	1.16032e+06	1.28763e+06	110702	932256	1.46174e+06	872017	1.08867e+06	264944	532865	451653	905487	684774	643694	172762			2045	244777	263644	254211
	2055	967510	1.61794e+06	985352	1.19027e+06	302499	1.02316e+06	1.33523e+06	1.10062e+06	1.153e+06	132677	1.26203e+06	1.08371e+06	1.26451e+06	1.33973e+06	1.2375e+06	94118	1.29231e+06	1.36893e+06	1.32311e+06	1.32812e+06	31480.9	1.41867e+06	1.40774e+06	1.29573e+06	1.37405e+06	55557.7	1.27245e+06	1.43027e+06	1.16041e+06	1.28771e+06	110694	932260	1.46179e+06	872055	1.0887e+06	264954	532866	451659	905508	684799	643708	172769			2050	244777	263644	254211
	2060	967510	1.61816e+06	985352	1.19034e+06	302599	1.02319e+06	1.3354e+06	1.10062e+06	1.15307e+06	132746	1.26207e+06	1.08381e+06	1.26464e+06	1.33982e+06	1.23759e+06	94113.6	1.29236e+06	1.369e+06	1.32319e+06	1.32818e+06	31487.6	1.41872e+06	1.40785e+06	1.29573e+06	1.3741e+06	55592.4	1.27251e+06	1.43034e+06	1.16051e+06	1.28778e+06	110686	932265	1.46183e+06	872093	1.08873e+06	264965	532867	451666	905528	684825	643721	172776			2055	244777	263644	254211
	2065	967510	1.61837e+06	985352	1.19041e+06	302700	1.02322e+06	1.33557e+06	1.10062e+06	1.15314e+06	132814	1.26211e+06	1.08391e+06	1.26476e+06	1.33991e+06	1.23767e+06	94109.2	1.29241e+06	1.36907e+06	1.32326e+06	1.32825e+06	31494.3	1.41877e+06	1.40796e+06	1.29573e+06	1.37416e+06	55626.9	1.27257e+06	1.43041e+06	1.1606e+06	1.28786e+06	110678	932269	1.46188e+06	872131	1.08876e+06	264975	532868	451673	905548	684850	643735	172783			2060	244777	263644	254211
	2070	967510	1.61858e+06	985352	1.19048e+06	302800	1.02325e+06	1.33575e+06	1.10062e+06	1.15321e+06	132882	1.26215e+06	1.08401e+06	1.26489e+06	1.34e+06	1.23776e+06	94104.9	1.29246e+06	1.36913e+06	1.32334e+06	1.32831e+06	31501.1	1.41881e+06	1.40808e+06	1.29574e+06	1.37421e+06	55661.5	1.27264e+06	1.43048e+06	1.16069e+06	1.28794e+06	110671	932274	1.46192e+06	872168	1.08879e+06	264985	532869	451680	905568	684875	643748	172790			2065	244777	263644	254211
	2075	967510	1.61879e+06	985352	1.19055e+06	302899	1.02329e+06	1.33592e+06	1.10062e+06	1.15328e+06	132951	1.26219e+06	1.08411e+06	1.26501e+06	1.34009e+06	1.23785e+06	94100.5	1.2925e+06	1.3692e+06	1.32341e+06	1.32837e+06	31507.8	1.41886e+06	1.40819e+06	1.29574e+06	1.37426e+06	55695.9	1.2727e+06	1.43055e+06	1.16078e+06	1.28801e+06	110663	932278	1.46197e+06	872205	1.08882e+06	264995	532870	451686	905588	684900	643761	172797			2070	244777	263644	254211
	2080	967510	1.619e+06	985352	1.19062e+06	302998	1.02332e+06	1.33609e+06	1.10062e+06	1.15334e+06	133019	1.26223e+06	1.08421e+06	1.26514e+06	1.34018e+06	1.23794e+06	94096.2	1.29255e+06	1.36927e+06	1.32348e+06	1.32843e+06	31514.5	1.41891e+06	1.4083e+06	1.29574e+06	1.37432e+06	55730.3	1.27277e+06	1.43062e+06	1.16087e+06	1.28808e+06	110655	932282	1.46201e+06	872241	1.08885e+06	265005	532871	451693	905607	684925	643774	172804			2075	244777	263644	254211
	2085	967510	1.61921e+06	985352	1.19069e+06	303097	1.02335e+06	1.33626e+06	1.10062e+06	1.15341e+06	133088	1.26227e+06	1.0843e+06	1.26526e+06	1.34027e+06	1.23802e+06	94091.9	1.2926e+06	1.36933e+06	1.32356e+06	1.3285e+06	31521.3	1.41896e+06	1.40841e+06	1.29574e+06	1.37437e+06	55764.6	1.27283e+06	1.43069e+06	1.16096e+06	1.28816e+06	110648	932286	1.46206e+06	872278	1.08887e+06	265015	532872	451699	905626	684949	643787	172811			2080	244777	263644	254211
	2090	967510	1.61942e+06	985352	1.19076e+06	303195	1.02338e+06	1.33643e+06	1.10062e+06	1.15348e+06	133156	1.2623e+06	1.0844e+06	1.26539e+06	1.34035e+06	1.23811e+06	94087.6	1.29264e+06	1.3694e+06	1.32363e+06	1.32856e+06	31528	1.419e+06	1.40852e+06	1.29574e+06	1.37442e+06	55798.9	1.27289e+06	1.43076e+06	1.16105e+06	1.28823e+06	110640	932291	1.4621e+06	872314	1.0889e+06	265024	532873	451706	905646	684974	643799	172817			2085	244777	263644	254211
	2095	967510	1.61963e+06	985352	1.19083e+06	303293	1.02341e+06	1.33661e+06	1.10062e+06	1.15355e+06	133225	1.26234e+06	1.0845e+06	1.26551e+06	1.34044e+06	1.2382e+06	94083.4	1.29269e+06	1.36946e+06	1.3237e+06	1.32862e+06	31534.8	1.41905e+06	1.40863e+06	1.29574e+06	1.37447e+06	55833.1	1.27295e+06	1.43083e+06	1.16114e+06	1.28831e+06	110632	932295	1.46214e+06	872350	1.08893e+06	265034	532874	451712	905665	684998	643812	172824			2090	244777	263644	254211
	2100	967510	1.61984e+06	985352	1.1909e+06	303391	1.02344e+06	1.33678e+06	1.10062e+06	1.15361e+06	133293	1.26238e+06	1.08459e+06	1.26563e+06	1.34053e+06	1.23828e+06	94079.1	1.29274e+06	1.36953e+06	1.32377e+06	1.32868e+06	31541.5	1.41909e+06	1.40874e+06	1.29575e+06	1.37453e+06	55867.3	1.27301e+06	1.43089e+06	1.16123e+06	1.28838e+06	110625	932299	1.46218e+06	872385	1.08896e+06	265043	532874	451718	905683	685021	643824	172831			2095	244777	263644	254211
	2105	967510	1.62004e+06	985352	1.19097e+06	303488	1.02347e+06	1.33695e+06	1.10062e+06	1.15368e+06	133362	1.26241e+06	1.08468e+06	1.26576e+06	1.34061e+06	1.23837e+06	94074.9	1.29278e+06	1.36959e+06	1.32384e+06	1.32874e+06	31548.2	1.41914e+06	1.40885e+06	1.29575e+06	1.37458e+06	55901.3	1.27307e+06	1.43096e+06	1.16132e+06	1.28845e+06	110617	932303	1.46223e+06	872420	1.08898e+06	265053	532875	451724	905702	685045	643837	172837			2100	244777	263644	254211
	2110	967510	1.62025e+06	985352	1.19104e+06	303585	1.0235e+06	1.33712e+06	1.10062e+06	1.15375e+06	133430	1.26245e+06	1.08478e+06	1.26588e+06	1.34069e+06	1.23845e+06	94070.7	1.29283e+06	1.36966e+06	1.32391e+06	1.3288e+06	31555	1.41919e+06	1.40896e+06	1.29575e+06	1.37463e+06	55935.4	1.27313e+06	1.43103e+06	1.16141e+06	1.28852e+06	110610	932306	1.46227e+06	872455	1.08901e+06	265062	532876	451730	905720	685068	643849	172844			2105	244777	263644	254211
	2115	967510	1.62045e+06	985352	1.1911e+06	303682	1.02353e+06	1.33729e+06	1.10062e+06	1.15382e+06	133499	1.26249e+06	1.08487e+06	1.266e+06	1.34078e+06	1.23853e+06	94066.6	1.29287e+06	1.36972e+06	1.32398e+06	1.32886e+06	31561.7	1.41923e+06	1.40907e+06	1.29575e+06	1.37468e+06	55969.4	1.27319e+06	1.4311e+06	1.1615e+06	1.2886e+06	110602	932310	1.46231e+06	872490	1.08904e+06	265072	532877	451736	905738	685092	643861	172850			2110	244777	263644	254211
	2120	967510	1.62066e+06	985352	1.19117e+06	303778	1.02356e+06	1.33746e+06	1.10062e+06	1.15388e+06	133567	1.26252e+06	1.08496e+06	1.26613e+06	1.34086e+06	1.23862e+06	94062.4	1.29292e+06	1.36978e+06	1.32405e+06	1.32892e+06	31568.4	1.41928e+06	1.40918e+06	1.29575e+06	1.37474e+06	56003.3	1.27325e+06	1.43117e+06	1.16158e+06	1.28867e+06	110595	932314	1.46235e+06	872524	1.08906e+06	265081	532878	451742	905756	685115	643873	172857			2115	244777	263644	254211
	2125	967510	1.62086e+06	985352	1.19124e+06	303874	1.02359e+06	1.33763e+06	1.10062e+06	1.15395e+06	133636	1.26256e+06	1.08506e+06	1.26625e+06	1.34094e+06	1.2387e+06	94058.3	1.29296e+06	1.36984e+06	1.32412e+06	1.32897e+06	31575.1	1.41933e+06	1.40929e+06	1.29575e+06	1.37479e+06	56037.1	1.27331e+06	1.43123e+06	1.16167e+06	1.28874e+06	110588	932318	1.46239e+06	872558	1.08909e+06	265090	532879	451748	905774	685137	643885	172863			2120	244777	263644	254211
	2130	967510	1.62106e+06	985352	1.19131e+06	303969	1.02362e+06	1.3378e+06	1.10062e+06	1.15402e+06	133704	1.26259e+06	1.08515e+06	1.26637e+06	1.34102e+06	1.23878e+06	94054.2	1.293e+06	1.36991e+06	1.32419e+06	1.32903e+06	31581.9	1.41937e+06	1.40939e+06	1.29575e+06	1.37484e+06	56070.9	1.27337e+06	1.4313e+06	1.16176e+06	1.28881e+06	110580	932321	1.46243e+06	872592	1.08912e+06	265099	532880	451754	905792	685160	643896	172869			2125	244777	263644	254211
	2135	967510	1.62126e+06	985352	1.19138e+06	304064	1.02365e+06	1.33797e+06	1.10062e+06	1.15408e+06	133773	1.26262e+06	1.08524e+06	1.2665e+06	1.34111e+06	1.23887e+06	94050.1	1.29305e+06	1.36997e+06	1.32425e+06	1.32909e+06	31588.6	1.41942e+06	1.4095e+06	1.29575e+06	1.37489e+06	56104.7	1.27343e+06	1.43137e+06	1.16185e+06	1.28888e+06	110573	932325	1.46247e+06	872626	1.08914e+06	265108	532880	451760	905809	685182	643908	172876			2130	244777	263644	254211
	2140	967510	1.62146e+06	985352	1.19144e+06	304159	1.02368e+06	1.33814e+06	1.10062e+06	1.15415e+06	133841	1.26266e+06	1.08533e+06	1.26662e+06	1.34119e+06	1.23895e+06	94046.1	1.29309e+06	1.37003e+06	1.32432e+06	1.32915e+06	31595.3	1.41946e+06	1.40961e+06	1.29576e+06	1.37494e+06	56138.3	1.27349e+06	1.43143e+06	1.16193e+06	1.28895e+06	110566	932328	1.46251e+06	872659	1.08917e+06	265116	532881	451765	905827	685204	643919	172882			2135	244777	263644	254211
	2145	967510	1.62166e+06	985352	1.19151e+06	304253	1.02371e+06	1.33831e+06	1.10062e+06	1.15422e+06	133910	1.26269e+06	1.08542e+06	1.26674e+06	1.34126e+06	1.23903e+06	94042.1	1.29313e+06	1.37009e+06	1.32439e+06	1.3292e+06	31602	1.41951e+06	1.40972e+06	1.29576e+06	1.37499e+06	56172	1.27355e+06	1.4315e+06	1.16202e+06	1.28902e+06	110559	932332	1.46255e+06	872692	1.08919e+06	265125	532882	451771	905844	685226	643931	172888			2140	244777	263644	254211
	2150	967510	1.62186e+06	985352	1.19158e+06	304347	1.02374e+06	1.33848e+06	1.10062e+06	1.15428e+06	133979	1.26273e+06	1.08551e+06	1.26686e+06	1.34134e+06	1.23911e+06	94038.1	1.29317e+06	1.37015e+06	1.32445e+06	1.32926e+06	31608.7	1.41956e+06	1.40982e+06	1.29576e+06	1.37505e+06	56205.5	1.2736e+06	1.43157e+06	1.1621e+06	1.28909e+06	110551	932335	1.46259e+06	872725	1.08922e+06	265134	532883	451776	905861	685248	643942	172894			2145	244777	263644	254211
	2155	967510	1.62206e+06	985352	1.19164e+06	304441	1.02377e+06	1.33865e+06	1.10062e+06	1.15435e+06	134047	1.26276e+06	1.0856e+06	1.26699e+06	1.34142e+06	1.23919e+06	94034.1	1.29322e+06	1.37021e+06	1.32452e+06	1.32932e+06	31615.4	1.4196e+06	1.40993e+06	1.29576e+06	1.3751e+06	56239	1.27366e+06	1.43163e+06	1.16219e+06	1.28916e+06	110544	932339	1.46263e+06	872757	1.08924e+06	265142	532883	451782	905878	685270	643953	172900			2150	244777	263644	254211
	2160	967510	1.62226e+06	985352	1.19171e+06	304534	1.0238e+06	1.33882e+06	1.10062e+06	1.15441e+06	134116	1.26279e+06	1.08569e+06	1.26711e+06	1.3415e+06	1.23927e+06	94030.2	1.29326e+06	1.37027e+06	1.32459e+06	1.32937e+06	31622.1	1.41965e+06	1.41004e+06	1.29576e+06	1.37515e+06	56272.5	1.27372e+06	1.4317e+06	1.16227e+06	1.28923e+06	110537	932342	1.46267e+06	872790	1.08927e+06	265151	532884	451787	905894	685291	643964	172906			2155	244777	263644	254211
	2165	967510	1.62246e+06	985352	1.19177e+06	304627	1.02382e+06	1.33899e+06	1.10062e+06	1.15448e+06	134184	1.26282e+06	1.08578e+06	1.26723e+06	1.34158e+06	1.23935e+06	94026.3	1.2933e+06	1.37033e+06	1.32465e+06	1.32943e+06	31628.8	1.41969e+06	1.41014e+06	1.29576e+06	1.3752e+06	56305.9	1.27377e+06	1.43176e+06	1.16236e+06	1.2893e+06	110530	932345	1.4627e+06	872822	1.08929e+06	265159	532885	451792	905911	685312	643975	172912			2160	244777	263644	254211
	2170	967510	1.62265e+06	985352	1.19184e+06	304719	1.02385e+06	1.33916e+06	1.10062e+06	1.15455e+06	134253	1.26286e+06	1.08586e+06	1.26735e+06	1.34165e+06	1.23943e+06	94022.4	1.29334e+06	1.37039e+06	1.32471e+06	1.32948e+06	31635.5	1.41974e+06	1.41025e+06	1.29576e+06	1.37525e+06	56339.2	1.27383e+06	1.43182e+06	1.16244e+06	1.28936e+06	110523	932348	1.46274e+06	872853	1.08931e+06	265167	532886	451798	905927	685334	643986	172918			2165	244777	263644	254211
	2175	967510	1.62285e+06	985352	1.1919e+06	304812	1.02388e+06	1.33933e+06	1.10062e+06	1.15461e+06	134322	1.26289e+06	1.08595e+06	1.26747e+06	1.34173e+06	1.23951e+06	94018.6	1.29338e+06	1.37045e+06	1.32478e+06	1.32953e+06	31642.2	1.41978e+06	1.41035e+06	1.29576e+06	1.3753e+06	56372.5	1.27388e+06	1.43189e+06	1.16252e+06	1.28943e+06	110516	932352	1.46278e+06	872885	1.08934e+06	265176	532886	451803	905943	685354	643997	172924			2170	244777	263644	254211
	2180	967510	1.62304e+06	985352	1.19197e+06	304903	1.02391e+06	1.3395e+06	1.10062e+06	1.15468e+06	134390	1.26292e+06	1.08604e+06	1.2676e+06	1.34181e+06	1.23959e+06	94014.7	1.29342e+06	1.3705e+06	1.32484e+06	1.32959e+06	31648.9	1.41983e+06	1.41046e+06	1.29576e+06	1.37535e+06	56405.7	1.27394e+06	1.43195e+06	1.16261e+06	1.2895e+06	110509	932355	1.46282e+06	872916	1.08936e+06	265184	532887	451808	905959	685375	644007	172929			2175	244777	263644	254211
	2185	967510	1.62324e+06	985352	1.19203e+06	304995	1.02394e+06	1.33967e+06	1.10062e+06	1.15474e+06	134459	1.26295e+06	1.08612e+06	1.26772e+06	1.34188e+06	1.23967e+06	94011	1.29346e+06	1.37056e+06	1.3249e+06	1.32964e+06	31655.5	1.41987e+06	1.41056e+06	1.29577e+06	1.3754e+06	56438.8	1.27399e+06	1.43202e+06	1.16269e+06	1.28957e+06	110502	932358	1.46285e+06	872947	1.08939e+06	265192	532888	451813	905975	685396	644018	172935			2180	244777	263644	254211
	2190	967510	1.62343e+06	985352	1.1921e+06	305086	1.02396e+06	1.33984e+06	1.10062e+06	1.15481e+06	134528	1.26298e+06	1.08621e+06	1.26784e+06	1.34195e+06	1.23974e+06	94007.2	1.2935e+06	1.37062e+06	1.32497e+06	1.32969e+06	31662.2	1.41992e+06	1.41067e+06	1.29577e+06	1.37545e+06	56472	1.27405e+06	1.43208e+06	1.16277e+06	1.28963e+06	110496	932361	1.46289e+06	872978	1.08941e+06	265200	532888	451818	905991	685416	644028	172941			2185	244777	263644	254211
	2195	967510	1.62362e+06	985352	1.19216e+06	305177	1.02399e+06	1.34001e+06	1.10062e+06	1.15487e+06	134596	1.26301e+06	1.08629e+06	1.26796e+06	1.34203e+06	1.23982e+06	94003.5	1.29354e+06	1.37068e+06	1.32503e+06	1.32975e+06	31668.8	1.41996e+06	1.41077e+06	1.29577e+06	1.3755e+06	56505	1.2741e+06	1.43214e+06	1.16285e+06	1.2897e+06	110489	932364	1.46292e+06	873009	1.08943e+06	265208	532889	451823	906006	685436	644038	172946			2190	244777	263644	254211
	2200	967510	1.62382e+06	985352	1.19223e+06	305267	1.02402e+06	1.34018e+06	1.10062e+06	1.15494e+06	134665	1.26304e+06	1.08638e+06	1.26808e+06	1.3421e+06	1.2399e+06	93999.8	1.29357e+06	1.37073e+06	1.32509e+06	1.3298e+06	31675.5	1.42001e+06	1.41088e+06	1.29577e+06	1.37555e+06	56538	1.27415e+06	1.43221e+06	1.16294e+06	1.28976e+06	110482	932367	1.46296e+06	873039	1.08945e+06	265216	532889	451828	906021	685456	644049	172952			2195	244777	263644	254211
	2205	967510	1.62401e+06	985352	1.19229e+06	305357	1.02404e+06	1.34035e+06	1.10062e+06	1.155e+06	134734	1.26307e+06	1.08646e+06	1.2682e+06	1.34217e+06	1.23998e+06	93996.1	1.29361e+06	1.37079e+06	1.32515e+06	1.32985e+06	31682.1	1.42005e+06	1.41098e+06	1.29577e+06	1.3756e+06	56570.9	1.2742e+06	1.43227e+06	1.16302e+06	1.28983e+06	110475	932369	1.46299e+06	873069	1.08948e+06	265223	532890	451833	906037	685476	644059	172957			2200	244777	263644	254211
	2210	967510	1.6242e+06	985352	1.19235e+06	305447	1.02407e+06	1.34052e+06	1.10062e+06	1.15507e+06	134802	1.2631e+06	1.08654e+06	1.26832e+06	1.34225e+06	1.24005e+06	93992.5	1.29365e+06	1.37084e+06	1.32521e+06	1.3299e+06	31688.8	1.4201e+06	1.41108e+06	1.29577e+06	1.37565e+06	56603.8	1.27426e+06	1.43233e+06	1.1631e+06	1.2899e+06	110468	932372	1.46303e+06	873099	1.0895e+06	265231	532891	451837	906052	685495	644069	172963			2205	244777	263644	254211
	2215	967510	1.62439e+06	985352	1.19242e+06	305536	1.0241e+06	1.34068e+06	1.10062e+06	1.15513e+06	134871	1.26313e+06	1.08663e+06	1.26844e+06	1.34232e+06	1.24013e+06	93988.9	1.29369e+06	1.3709e+06	1.32527e+06	1.32995e+06	31695.4	1.42014e+06	1.41119e+06	1.29577e+06	1.3757e+06	56636.6	1.27431e+06	1.43239e+06	1.16318e+06	1.28996e+06	110462	932375	1.46306e+06	873128	1.08952e+06	265239	532891	451842	906066	685515	644079	172968			2210	244777	263644	254211
	2220	967510	1.62458e+06	985352	1.19248e+06	305626	1.02412e+06	1.34085e+06	1.10062e+06	1.1552e+06	134940	1.26316e+06	1.08671e+06	1.26856e+06	1.34239e+06	1.2402e+06	93985.3	1.29372e+06	1.37096e+06	1.32533e+06	1.33e+06	31702	1.42019e+06	1.41129e+06	1.29577e+06	1.37575e+06	56669.4	1.27436e+06	1.43245e+06	1.16326e+06	1.29002e+06	110455	932378	1.4631e+06	873158	1.08954e+06	265246	532892	451847	906081	685534	644088	172974			2215	244777	263644	254211
	2225	967510	1.62476e+06	985352	1.19254e+06	305714	1.02415e+06	1.34102e+06	1.10062e+06	1.15526e+06	135009	1.26319e+06	1.08679e+06	1.26868e+06	1.34246e+06	1.24028e+06	93981.8	1.29376e+06	1.37101e+06	1.32539e+06	1.33005e+06	31708.6	1.42023e+06	1.41139e+06	1.29577e+06	1.3758e+06	56702.1	1.27441e+06	1.43252e+06	1.16334e+06	1.29009e+06	110449	932381	1.46313e+06	873187	1.08957e+06	265254	532892	451851	906096	685553	644098	172979			2220	244777	263644	254211
	2230	967510	1.62495e+06	985352	1.1926e+06	305803	1.02418e+06	1.34119e+06	1.10062e+06	1.15533e+06	135078	1.26322e+06	1.08687e+06	1.2688e+06	1.34253e+06	1.24035e+06	93978.3	1.2938e+06	1.37106e+06	1.32545e+06	1.3301e+06	31715.2	1.42028e+06	1.41149e+06	1.29577e+06	1.37585e+06	56734.8	1.27446e+06	1.43258e+06	1.16342e+06	1.29015e+06	110442	932383	1.46317e+06	873216	1.08959e+06	265261	532893	451856	906110	685572	644108	172984			2225	244777	263644	254211
	2235	967510	1.62514e+06	985352	1.19267e+06	305891	1.0242e+06	1.34136e+06	1.10062e+06	1.15539e+06	135146	1.26324e+06	1.08695e+06	1.26892e+06	1.3426e+06	1.24043e+06	93974.8	1.29383e+06	1.37112e+06	1.3255e+06	1.33015e+06	31721.8	1.42032e+06	1.4116e+06	1.29577e+06	1.3759e+06	56767.4	1.27451e+06	1.43264e+06	1.1635e+06	1.29022e+06	110435	932386	1.4632e+06	873244	1.08961e+06	265268	532894	451860	906125	685591	644117	172989			2230	244777	263644	254211
	2240	967510	1.62533e+06	985352	1.19273e+06	305978	1.02423e+06	1.34153e+06	1.10062e+06	1.15546e+06	135215	1.26327e+06	1.08703e+06	1.26904e+06	1.34267e+06	1.2405e+06	93971.3	1.29387e+06	1.37117e+06	1.32556e+06	1.3302e+06	31728.4	1.42036e+06	1.4117e+06	1.29577e+06	1.37595e+06	56800	1.27456e+06	1.4327e+06	1.16358e+06	1.29028e+06	110429	932388	1.46323e+06	873273	1.08963e+06	265275	532894	451865	906139	685609	644127	172995			2235	244777	263644	254211
	2245	967510	1.62551e+06	985352	1.19279e+06	306066	1.02425e+06	1.34169e+06	1.10062e+06	1.15552e+06	135284	1.2633e+06	1.08711e+06	1.26916e+06	1.34273e+06	1.24058e+06	93967.9	1.29391e+06	1.37123e+06	1.32562e+06	1.33025e+06	31735	1.42041e+06	1.4118e+06	1.29578e+06	1.37599e+06	56832.5	1.27461e+06	1.43276e+06	1.16366e+06	1.29034e+06	110422	932391	1.46326e+06	873301	1.08965e+06	265283	532895	451869	906153	685628	644136	173000			2240	244777	263644	254211
	2250	967510	1.6257e+06	985352	1.19285e+06	306153	1.02428e+06	1.34186e+06	1.10062e+06	1.15559e+06	135353	1.26333e+06	1.08719e+06	1.26928e+06	1.3428e+06	1.24065e+06	93964.6	1.29394e+06	1.37128e+06	1.32568e+06	1.3303e+06	31741.5	1.42045e+06	1.4119e+06	1.29578e+06	1.37604e+06	56864.9	1.27466e+06	1.43282e+06	1.16373e+06	1.29041e+06	110416	932393	1.4633e+06	873329	1.08967e+06	265290	532895	451873	906167	685646	644145	173005			2245	244777	263644	254211
	2255	967510	1.62588e+06	985352	1.19291e+06	306240	1.0243e+06	1.34203e+06	1.10062e+06	1.15565e+06	135422	1.26335e+06	1.08727e+06	1.2694e+06	1.34287e+06	1.24072e+06	93961.2	1.29398e+06	1.37133e+06	1.32573e+06	1.33035e+06	31748.1	1.4205e+06	1.412e+06	1.29578e+06	1.37609e+06	56897.3	1.27471e+06	1.43288e+06	1.16381e+06	1.29047e+06	110410	932396	1.46333e+06	873357	1.08969e+06	265297	532896	451878	906180	685664	644154	173010			2250	244777	263644	254211
	2260	967510	1.62606e+06	985352	1.19297e+06	306326	1.02433e+06	1.3422e+06	1.10062e+06	1.15572e+06	135491	1.26338e+06	1.08735e+06	1.26952e+06	1.34293e+06	1.2408e+06	93957.9	1.29401e+06	1.37138e+06	1.32579e+06	1.33039e+06	31754.6	1.42054e+06	1.4121e+06	1.29578e+06	1.37614e+06	56929.6	1.27476e+06	1.43294e+06	1.16389e+06	1.29053e+06	110403	932398	1.46336e+06	873384	1.08971e+06	265304	532896	451882	906194	685682	644163	173015			2255	244777	263644	254211
	2265	967510	1.62625e+06	985352	1.19304e+06	306412	1.02435e+06	1.34237e+06	1.10062e+06	1.15578e+06	135560	1.26341e+06	1.08743e+06	1.26964e+06	1.343e+06	1.24087e+06	93954.6	1.29404e+06	1.37143e+06	1.32584e+06	1.33044e+06	31761.1	1.42058e+06	1.4122e+06	1.29578e+06	1.37619e+06	56961.9	1.27481e+06	1.433e+06	1.16397e+06	1.29059e+06	110397	932401	1.46339e+06	873412	1.08973e+06	265311	532897	451886	906207	685700	644172	173020			2260	244777	263644	254211
	2270	967510	1.62643e+06	985352	1.1931e+06	306498	1.02438e+06	1.34253e+06	1.10062e+06	1.15584e+06	135628	1.26343e+06	1.08751e+06	1.26976e+06	1.34307e+06	1.24094e+06	93951.4	1.29408e+06	1.37149e+06	1.3259e+06	1.33049e+06	31767.6	1.42063e+06	1.4123e+06	1.29578e+06	1.37624e+06	56994.2	1.27486e+06	1.43306e+06	1.16404e+06	1.29065e+06	110391	932403	1.46342e+06	873439	1.08975e+06	265317	532897	451890	906221	685717	644181	173025			2265	244777	263644	254211
	2275	967510	1.62661e+06	985352	1.19316e+06	306583	1.0244e+06	1.3427e+06	1.10062e+06	1.15591e+06	135697	1.26346e+06	1.08759e+06	1.26987e+06	1.34313e+06	1.24101e+06	93948.2	1.29411e+06	1.37154e+06	1.32595e+06	1.33053e+06	31774.2	1.42067e+06	1.41241e+06	1.29578e+06	1.37629e+06	57026.3	1.27491e+06	1.43311e+06	1.16412e+06	1.29071e+06	110384	932405	1.46345e+06	873466	1.08977e+06	265324	532898	451894	906234	685735	644190	173029			2270	244777	263644	254211
	2280	967510	1.62679e+06	985352	1.19322e+06	306668	1.02443e+06	1.34287e+06	1.10062e+06	1.15597e+06	135766	1.26349e+06	1.08766e+06	1.26999e+06	1.3432e+06	1.24108e+06	93945.1	1.29415e+06	1.37159e+06	1.32601e+06	1.33058e+06	31780.7	1.42072e+06	1.4125e+06	1.29578e+06	1.37633e+06	57058.5	1.27495e+06	1.43317e+06	1.16419e+06	1.29077e+06	110378	932407	1.46348e+06	873493	1.08979e+06	265331	532898	451898	906247	685752	644199	173034			2275	244777	263644	254211
	2285	967510	1.62697e+06	985352	1.19328e+06	306753	1.02445e+06	1.34304e+06	1.10062e+06	1.15604e+06	135835	1.26351e+06	1.08774e+06	1.27011e+06	1.34326e+06	1.24116e+06	93941.9	1.29418e+06	1.37164e+06	1.32606e+06	1.33063e+06	31787.1	1.42076e+06	1.4126e+06	1.29578e+06	1.37638e+06	57090.5	1.275e+06	1.43323e+06	1.16427e+06	1.29083e+06	110372	932410	1.46351e+06	873519	1.08981e+06	265337	532899	451902	906260	685769	644207	173039			2280	244777	263644	254211
	2290	967510	1.62715e+06	985352	1.19334e+06	306837	1.02448e+06	1.3432e+06	1.10062e+06	1.1561e+06	135904	1.26354e+06	1.08781e+06	1.27023e+06	1.34332e+06	1.24123e+06	93938.8	1.29421e+06	1.37169e+06	1.32612e+06	1.33067e+06	31793.6	1.4208e+06	1.4127e+06	1.29578e+06	1.37643e+06	57122.6	1.27505e+06	1.43329e+06	1.16435e+06	1.29089e+06	110366	932412	1.46354e+06	873545	1.08983e+06	265344	532899	451906	906273	685786	644216	173044			2285	244777	263644	254211
	2295	967510	1.62733e+06	985352	1.1934e+06	306921	1.0245e+06	1.34337e+06	1.10062e+06	1.15616e+06	135973	1.26356e+06	1.08789e+06	1.27035e+06	1.34339e+06	1.2413e+06	93935.8	1.29424e+06	1.37174e+06	1.32617e+06	1.33072e+06	31800.1	1.42085e+06	1.4128e+06	1.29578e+06	1.37648e+06	57154.5	1.27509e+06	1.43335e+06	1.16442e+06	1.29095e+06	110360	932414	1.46357e+06	873571	1.08985e+06	265351	532899	451910	906285	685803	644225	173048			2290	244777	263644	254211
	2300	967510	1.6275e+06	985352	1.19346e+06	307005	1.02452e+06	1.34354e+06	1.10062e+06	1.15623e+06	136042	1.26359e+06	1.08796e+06	1.27047e+06	1.34345e+06	1.24137e+06	93932.8	1.29428e+06	1.37179e+06	1.32622e+06	1.33076e+06	31806.5	1.42089e+06	1.4129e+06	1.29578e+06	1.37652e+06	57186.4	1.27514e+06	1.4334e+06	1.1645e+06	1.29101e+06	110354	932416	1.4636e+06	873597	1.08987e+06	265357	532900	451914	906298	685820	644233	173053			2295	244777	263644	254211
	2305	967510	1.62768e+06	985352	1.19351e+06	307089	1.02455e+06	1.3437e+06	1.10062e+06	1.15629e+06	136111	1.26361e+06	1.08804e+06	1.27058e+06	1.34351e+06	1.24144e+06	93929.8	1.29431e+06	1.37184e+06	1.32627e+06	1.33081e+06	31813	1.42093e+06	1.413e+06	1.29578e+06	1.37657e+06	57218.3	1.27519e+06	1.43346e+06	1.16457e+06	1.29107e+06	110348	932418	1.46363e+06	873623	1.08989e+06	265363	532900	451918	906310	685837	644241	173057			2300	244777	263644	254211
	2310	967510	1.62786e+06	985352	1.19357e+06	307172	1.02457e+06	1.34387e+06	1.10062e+06	1.15635e+06	136180	1.26364e+06	1.08811e+06	1.2707e+06	1.34357e+06	1.24151e+06	93926.8	1.29434e+06	1.37189e+06	1.32633e+06	1.33085e+06	31819.4	1.42098e+06	1.4131e+06	1.29578e+06	1.37662e+06	57250.1	1.27523e+06	1.43352e+06	1.16464e+06	1.29113e+06	110342	932420	1.46366e+06	873648	1.08991e+06	265370	532901	451921	906323	685853	644249	173062			2305	244777	263644	254211
	2315	967510	1.62803e+06	985352	1.19363e+06	307254	1.02459e+06	1.34404e+06	1.10062e+06	1.15642e+06	136249	1.26366e+06	1.08819e+06	1.27082e+06	1.34363e+06	1.24158e+06	93923.9	1.29437e+06	1.37193e+06	1.32638e+06	1.33089e+06	31825.8	1.42102e+06	1.4132e+06	1.29578e+06	1.37667e+06	57281.9	1.27528e+06	1.43357e+06	1.16472e+06	1.29119e+06	110336	932422	1.46369e+06	873674	1.08993e+06	265376	532901	451925	906335	685869	644258	173067			2310	244777	263644	254211
	2320	967510	1.62821e+06	985352	1.19369e+06	307337	1.02462e+06	1.3442e+06	1.10062e+06	1.15648e+06	136319	1.26368e+06	1.08826e+06	1.27094e+06	1.34369e+06	1.24164e+06	93921.1	1.2944e+06	1.37198e+06	1.32643e+06	1.33094e+06	31832.2	1.42106e+06	1.4133e+06	1.29578e+06	1.37671e+06	57313.6	1.27532e+06	1.43363e+06	1.16479e+06	1.29125e+06	110330	932424	1.46372e+06	873699	1.08995e+06	265382	532901	451929	906347	685885	644266	173071			2315	244777	263644	254211
	2325	967510	1.62838e+06	985352	1.19375e+06	307419	1.02464e+06	1.34437e+06	1.10062e+06	1.15654e+06	136388	1.26371e+06	1.08833e+06	1.27106e+06	1.34375e+06	1.24171e+06	93918.2	1.29443e+06	1.37203e+06	1.32648e+06	1.33098e+06	31838.6	1.42111e+06	1.41339e+06	1.29579e+06	1.37676e+06	57345.3	1.27537e+06	1.43369e+06	1.16486e+06	1.29131e+06	110324	932426	1.46375e+06	873724	1.08997e+06	265388	532902	451932	906359	685901	644274	173075			2320	244777	263644	254211
	2330	967510	1.62856e+06	985352	1.19381e+06	307501	1.02466e+06	1.34454e+06	1.10062e+06	1.15661e+06	136457	1.26373e+06	1.08841e+06	1.27117e+06	1.34381e+06	1.24178e+06	93915.4	1.29446e+06	1.37208e+06	1.32653e+06	1.33102e+06	31844.9	1.42115e+06	1.41349e+06	1.29579e+06	1.37681e+06	57376.9	1.27541e+06	1.43374e+06	1.16494e+06	1.29136e+06	110318	932428	1.46378e+06	873748	1.08998e+06	265394	532902	451936	906371	685917	644281	173080			2325	244777	263644	254211
	2335	967510	1.62873e+06	985352	1.19386e+06	307583	1.02469e+06	1.3447e+06	1.10062e+06	1.15667e+06	136526	1.26375e+06	1.08848e+06	1.27129e+06	1.34387e+06	1.24185e+06	93912.7	1.29449e+06	1.37213e+06	1.32658e+06	1.33107e+06	31851.3	1.42119e+06	1.41359e+06	1.29579e+06	1.37686e+06	57408.4	1.27545e+06	1.4338e+06	1.16501e+06	1.29142e+06	110312	932430	1.4638e+06	873773	1.09e+06	265400	532903	451939	906382	685933	644289	173084			2330	244777	263644	254211
	2340	967510	1.6289e+06	985352	1.19392e+06	307664	1.02471e+06	1.34487e+06	1.10062e+06	1.15673e+06	136595	1.26378e+06	1.08855e+06	1.27141e+06	1.34393e+06	1.24192e+06	93910	1.29452e+06	1.37217e+06	1.32663e+06	1.33111e+06	31857.6	1.42123e+06	1.41369e+06	1.29579e+06	1.3769e+06	57440	1.2755e+06	1.43385e+06	1.16508e+06	1.29148e+06	110306	932432	1.46383e+06	873797	1.09002e+06	265406	532903	451943	906394	685948	644297	173088			2335	244777	263644	254211
	2345	967510	1.62907e+06	985352	1.19398e+06	307745	1.02473e+06	1.34504e+06	1.10062e+06	1.1568e+06	136664	1.2638e+06	1.08862e+06	1.27152e+06	1.34399e+06	1.24198e+06	93907.3	1.29455e+06	1.37222e+06	1.32668e+06	1.33115e+06	31864	1.42128e+06	1.41378e+06	1.29579e+06	1.37695e+06	57471.4	1.27554e+06	1.43391e+06	1.16515e+06	1.29153e+06	110300	932434	1.46386e+06	873821	1.09004e+06	265412	532903	451946	906405	685964	644305	173093			2340	244777	263644	254211
	2350	967510	1.62924e+06	985352	1.19404e+06	307825	1.02475e+06	1.3452e+06	1.10062e+06	1.15686e+06	136733	1.26382e+06	1.08869e+06	1.27164e+06	1.34405e+06	1.24205e+06	93904.7	1.29458e+06	1.37226e+06	1.32673e+06	1.33119e+06	31870.3	1.42132e+06	1.41388e+06	1.29579e+06	1.377e+06	57502.8	1.27558e+06	1.43396e+06	1.16523e+06	1.29159e+06	110295	932436	1.46389e+06	873845	1.09006e+06	265418	532904	451950	906417	685979	644312	173097			2345	244777	263644	254211
	2355	967510	1.62941e+06	985352	1.19409e+06	307906	1.02478e+06	1.34537e+06	1.10062e+06	1.15692e+06	136803	1.26385e+06	1.08876e+06	1.27176e+06	1.3441e+06	1.24212e+06	93902.1	1.29461e+06	1.37231e+06	1.32678e+06	1.33123e+06	31876.6	1.42136e+06	1.41398e+06	1.29579e+06	1.37704e+06	57534.2	1.27563e+06	1.43402e+06	1.1653e+06	1.29165e+06	110289	932437	1.46391e+06	873869	1.09007e+06	265423	532904	451953	906428	685994	644320	173101			2350	244777	263644	254211
	2360	967510	1.62958e+06	985352	1.19415e+06	307986	1.0248e+06	1.34554e+06	1.10062e+06	1.15699e+06	136872	1.26387e+06	1.08883e+06	1.27188e+06	1.34416e+06	1.24218e+06	93899.5	1.29464e+06	1.37236e+06	1.32682e+06	1.33127e+06	31882.9	1.4214e+06	1.41407e+06	1.29579e+06	1.37709e+06	57565.5	1.27567e+06	1.43407e+06	1.16537e+06	1.2917e+06	110283	932439	1.46394e+06	873892	1.09009e+06	265429	532904	451956	906439	686009	644327	173105			2355	244777	263644	254211
	2365	967510	1.62975e+06	985352	1.19421e+06	308065	1.02482e+06	1.3457e+06	1.10062e+06	1.15705e+06	136941	1.26389e+06	1.0889e+06	1.27199e+06	1.34422e+06	1.24225e+06	93897	1.29467e+06	1.3724e+06	1.32687e+06	1.33131e+06	31889.2	1.42145e+06	1.41417e+06	1.29579e+06	1.37714e+06	57596.8	1.27571e+06	1.43413e+06	1.16544e+06	1.29176e+06	110277	932441	1.46396e+06	873916	1.09011e+06	265435	532905	451960	906450	686024	644335	173109			2360	244777	263644	254211
	2370	967510	1.62992e+06	985352	1.19426e+06	308145	1.02484e+06	1.34587e+06	1.10062e+06	1.15711e+06	137010	1.26391e+06	1.08897e+06	1.27211e+06	1.34427e+06	1.24232e+06	93894.5	1.2947e+06	1.37245e+06	1.32692e+06	1.33135e+06	31895.4	1.42149e+06	1.41426e+06	1.29579e+06	1.37718e+06	57628	1.27575e+06	1.43418e+06	1.16551e+06	1.29181e+06	110272	932443	1.46399e+06	873939	1.09012e+06	265440	532905	451963	906461	686039	644342	173113			2365	244777	263644	254211
	2375	967510	1.63009e+06	985352	1.19432e+06	308224	1.02486e+06	1.34603e+06	1.10062e+06	1.15717e+06	137080	1.26393e+06	1.08904e+06	1.27223e+06	1.34433e+06	1.24238e+06	93892.1	1.29473e+06	1.37249e+06	1.32697e+06	1.33139e+06	31901.7	1.42153e+06	1.41436e+06	1.29579e+06	1.37723e+06	57659.2	1.27579e+06	1.43423e+06	1.16558e+06	1.29187e+06	110266	932444	1.46402e+06	873962	1.09014e+06	265446	532905	451966	906472	686054	644349	173117			2370	244777	263644	254211
	2380	967510	1.63026e+06	985352	1.19437e+06	308303	1.02488e+06	1.3462e+06	1.10062e+06	1.15724e+06	137149	1.26395e+06	1.08911e+06	1.27234e+06	1.34439e+06	1.24245e+06	93889.7	1.29475e+06	1.37254e+06	1.32701e+06	1.33143e+06	31907.9	1.42157e+06	1.41446e+06	1.29579e+06	1.37727e+06	57690.3	1.27584e+06	1.43429e+06	1.16565e+06	1.29192e+06	110261	932446	1.46404e+06	873985	1.09016e+06	265451	532906	451969	906483	686068	644356	173121			2375	244777	263644	254211
	2385	967510	1.63042e+06	985352	1.19443e+06	308381	1.02491e+06	1.34637e+06	1.10062e+06	1.1573e+06	137218	1.26398e+06	1.08917e+06	1.27246e+06	1.34444e+06	1.24251e+06	93887.3	1.29478e+06	1.37258e+06	1.32706e+06	1.33147e+06	31914.1	1.42162e+06	1.41455e+06	1.29579e+06	1.37732e+06	57721.4	1.27588e+06	1.43434e+06	1.16572e+06	1.29198e+06	110255	932448	1.46407e+06	874007	1.09017e+06	265457	532906	451972	906493	686083	644364	173125			2380	244777	263644	254211
	2390	967510	1.63059e+06	985352	1.19448e+06	308459	1.02493e+06	1.34653e+06	1.10062e+06	1.15736e+06	137288	1.264e+06	1.08924e+06	1.27257e+06	1.34449e+06	1.24258e+06	93885	1.29481e+06	1.37262e+06	1.32711e+06	1.33151e+06	31920.3	1.42166e+06	1.41465e+06	1.29579e+06	1.37737e+06	57752.4	1.27592e+06	1.43439e+06	1.16579e+06	1.29203e+06	110249	932449	1.46409e+06	874030	1.09019e+06	265462	532906	451975	906504	686097	644371	173129			2385	244777	263644	254211
	2395	967510	1.63075e+06	985352	1.19454e+06	308537	1.02495e+06	1.3467e+06	1.10062e+06	1.15742e+06	137357	1.26402e+06	1.08931e+06	1.27269e+06	1.34455e+06	1.24264e+06	93882.8	1.29484e+06	1.37267e+06	1.32715e+06	1.33155e+06	31926.5	1.4217e+06	1.41474e+06	1.29579e+06	1.37741e+06	57783.4	1.27596e+06	1.43445e+06	1.16585e+06	1.29209e+06	110244	932451	1.46412e+06	874052	1.09021e+06	265467	532907	451978	906514	686111	644377	173133			2390	244777	263644	254211
	2400	967510	1.63092e+06	985352	1.19459e+06	308615	1.02497e+06	1.34686e+06	1.10062e+06	1.15749e+06	137426	1.26404e+06	1.08937e+06	1.27281e+06	1.3446e+06	1.24271e+06	93880.5	1.29486e+06	1.37271e+06	1.3272e+06	1.33159e+06	31932.7	1.42174e+06	1.41484e+06	1.29579e+06	1.37746e+06	57814.3	1.276e+06	1.4345e+06	1.16592e+06	1.29214e+06	110239	932452	1.46414e+06	874074	1.09022e+06	265473	532907	451981	906524	686125	644384	173137			2395	244777	263644	254211
	2405	967510	1.63108e+06	985352	1.19465e+06	308692	1.02499e+06	1.34703e+06	1.10062e+06	1.15755e+06	137496	1.26406e+06	1.08944e+06	1.27292e+06	1.34465e+06	1.24277e+06	93878.3	1.29489e+06	1.37275e+06	1.32724e+06	1.33163e+06	31938.8	1.42178e+06	1.41493e+06	1.29579e+06	1.3775e+06	57845.2	1.27604e+06	1.43455e+06	1.16599e+06	1.29219e+06	110233	932454	1.46417e+06	874096	1.09024e+06	265478	532907	451984	906534	686139	644391	173141			2400	244777	263644	254211
	2410	967510	1.63125e+06	985352	1.1947e+06	308769	1.02501e+06	1.34719e+06	1.10062e+06	1.15761e+06	137565	1.26408e+06	1.08951e+06	1.27304e+06	1.34471e+06	1.24283e+06	93876.2	1.29492e+06	1.3728e+06	1.32729e+06	1.33167e+06	31945	1.42183e+06	1.41503e+06	1.29579e+06	1.37755e+06	57876	1.27608e+06	1.4346e+06	1.16606e+06	1.29225e+06	110228	932455	1.46419e+06	874118	1.09025e+06	265483	532907	451987	906544	686153	644398	173145			2405	244777	263644	254211
	2415	967510	1.63141e+06	985352	1.19476e+06	308846	1.02503e+06	1.34736e+06	1.10062e+06	1.15767e+06	137635	1.2641e+06	1.08957e+06	1.27315e+06	1.34476e+06	1.2429e+06	93874.1	1.29494e+06	1.37284e+06	1.32733e+06	1.3317e+06	31951.1	1.42187e+06	1.41512e+06	1.29579e+06	1.37759e+06	57906.8	1.27612e+06	1.43466e+06	1.16613e+06	1.2923e+06	110222	932457	1.46421e+06	874139	1.09027e+06	265488	532908	451990	906554	686166	644405	173148			2410	244777	263644	254211
	2420	967510	1.63157e+06	985352	1.19481e+06	308922	1.02505e+06	1.34753e+06	1.10062e+06	1.15773e+06	137704	1.26412e+06	1.08964e+06	1.27327e+06	1.34481e+06	1.24296e+06	93872	1.29497e+06	1.37288e+06	1.32737e+06	1.33174e+06	31957.2	1.42191e+06	1.41521e+06	1.29579e+06	1.37764e+06	57937.5	1.27615e+06	1.43471e+06	1.16619e+06	1.29235e+06	110217	932458	1.46424e+06	874161	1.09029e+06	265493	532908	451993	906564	686180	644411	173152			2415	244777	263644	254211
	2425	967510	1.63173e+06	985352	1.19487e+06	308998	1.02507e+06	1.34769e+06	1.10062e+06	1.1578e+06	137774	1.26414e+06	1.0897e+06	1.27339e+06	1.34486e+06	1.24302e+06	93870	1.295e+06	1.37292e+06	1.32742e+06	1.33178e+06	31963.3	1.42195e+06	1.41531e+06	1.29579e+06	1.37768e+06	57968.2	1.27619e+06	1.43476e+06	1.16626e+06	1.2924e+06	110212	932460	1.46426e+06	874182	1.0903e+06	265498	532908	451996	906574	686193	644418	173156			2420	244777	263644	254211
	2430	967510	1.63189e+06	985352	1.19492e+06	309074	1.02509e+06	1.34786e+06	1.10062e+06	1.15786e+06	137843	1.26416e+06	1.08977e+06	1.2735e+06	1.34491e+06	1.24308e+06	93868	1.29502e+06	1.37297e+06	1.32746e+06	1.33182e+06	31969.4	1.42199e+06	1.4154e+06	1.29579e+06	1.37773e+06	57998.9	1.27623e+06	1.43481e+06	1.16633e+06	1.29246e+06	110206	932461	1.46429e+06	874203	1.09032e+06	265503	532909	451999	906584	686207	644424	173159			2425	244777	263644	254211
	2435	967510	1.63205e+06	985352	1.19497e+06	309150	1.02511e+06	1.34802e+06	1.10062e+06	1.15792e+06	137913	1.26418e+06	1.08983e+06	1.27362e+06	1.34496e+06	1.24315e+06	93866.1	1.29505e+06	1.37301e+06	1.3275e+06	1.33185e+06	31975.4	1.42203e+06	1.41549e+06	1.29579e+06	1.37777e+06	58029.5	1.27627e+06	1.43486e+06	1.16639e+06	1.29251e+06	110201	932462	1.46431e+06	874224	1.09033e+06	265508	532909	452001	906593	686220	644431	173163			2430	244777	263644	254211
	2440	967510	1.63221e+06	985352	1.19503e+06	309225	1.02513e+06	1.34819e+06	1.10062e+06	1.15798e+06	137982	1.26419e+06	1.08989e+06	1.27373e+06	1.34501e+06	1.24321e+06	93864.2	1.29507e+06	1.37305e+06	1.32755e+06	1.33189e+06	31981.5	1.42207e+06	1.41559e+06	1.2958e+06	1.37782e+06	58060.1	1.27631e+06	1.43491e+06	1.16646e+06	1.29256e+06	110196	932464	1.46433e+06	874245	1.09035e+06	265513	532909	452004	906603	686233	644437	173167			2435	244777	263644	254211
	2445	967510	1.63237e+06	985352	1.19508e+06	309300	1.02515e+06	1.34835e+06	1.10062e+06	1.15804e+06	138052	1.26421e+06	1.08996e+06	1.27385e+06	1.34506e+06	1.24327e+06	93862.3	1.2951e+06	1.37309e+06	1.32759e+06	1.33193e+06	31987.5	1.42212e+06	1.41568e+06	1.2958e+06	1.37786e+06	58090.6	1.27634e+06	1.43496e+06	1.16653e+06	1.29261e+06	110191	932465	1.46435e+06	874265	1.09036e+06	265518	532909	452007	906612	686246	644444	173170			2440	244777	263644	254211
	2450	967510	1.63253e+06	985352	1.19513e+06	309374	1.02517e+06	1.34852e+06	1.10062e+06	1.1581e+06	138121	1.26423e+06	1.09002e+06	1.27396e+06	1.34511e+06	1.24333e+06	93860.5	1.29512e+06	1.37313e+06	1.32763e+06	1.33196e+06	31993.5	1.42216e+06	1.41577e+06	1.2958e+06	1.37791e+06	58121	1.27638e+06	1.43501e+06	1.16659e+06	1.29266e+06	110186	932466	1.46438e+06	874286	1.09038e+06	265522	532910	452009	906621	686259	644450	173174			2445	244777	263644	254211
	2455	967510	1.63269e+06	985352	1.19518e+06	309449	1.02519e+06	1.34868e+06	1.10062e+06	1.15817e+06	138191	1.26425e+06	1.09008e+06	1.27408e+06	1.34516e+06	1.24339e+06	93858.7	1.29515e+06	1.37317e+06	1.32767e+06	1.332e+06	31999.5	1.4222e+06	1.41587e+06	1.2958e+06	1.37795e+06	58151.5	1.27642e+06	1.43506e+06	1.16666e+06	1.29271e+06	110180	932468	1.4644e+06	874306	1.09039e+06	265527	532910	452012	906631	686271	644456	173177			2450	244777	263644	254211
	2460	967510	1.63285e+06	985352	1.19524e+06	309523	1.02521e+06	1.34885e+06	1.10062e+06	1.15823e+06	138260	1.26427e+06	1.09014e+06	1.27419e+06	1.34521e+06	1.24345e+06	93857	1.29517e+06	1.37321e+06	1.32772e+06	1.33203e+06	32005.5	1.42224e+06	1.41596e+06	1.2958e+06	1.378e+06	58181.8	1.27646e+06	1.43511e+06	1.16672e+06	1.29276e+06	110175	932469	1.46442e+06	874326	1.09041e+06	265532	532910	452015	906640	686284	644462	173181			2455	244777	263644	254211
	2465	967510	1.633e+06	985352	1.19529e+06	309597	1.02523e+06	1.34901e+06	1.10062e+06	1.15829e+06	138330	1.26429e+06	1.09021e+06	1.27431e+06	1.34526e+06	1.24351e+06	93855.3	1.29519e+06	1.37325e+06	1.32776e+06	1.33207e+06	32011.4	1.42228e+06	1.41605e+06	1.2958e+06	1.37804e+06	58212.2	1.27649e+06	1.43516e+06	1.16678e+06	1.29281e+06	110170	932470	1.46444e+06	874346	1.09042e+06	265536	532910	452017	906649	686296	644468	173184			2460	244777	263644	254211
	2470	967510	1.63316e+06	985352	1.19534e+06	309670	1.02525e+06	1.34918e+06	1.10062e+06	1.15835e+06	138400	1.2643e+06	1.09027e+06	1.27442e+06	1.34531e+06	1.24358e+06	93853.7	1.29522e+06	1.37329e+06	1.3278e+06	1.3321e+06	32017.4	1.42232e+06	1.41614e+06	1.2958e+06	1.37809e+06	58242.5	1.27653e+06	1.43521e+06	1.16685e+06	1.29286e+06	110165	932472	1.46446e+06	874366	1.09043e+06	265541	532911	452020	906658	686309	644474	173187			2465	244777	263644	254211
	2475	967510	1.63331e+06	985352	1.19539e+06	309744	1.02527e+06	1.34934e+06	1.10062e+06	1.15841e+06	138469	1.26432e+06	1.09033e+06	1.27454e+06	1.34536e+06	1.24364e+06	93852.1	1.29524e+06	1.37333e+06	1.32784e+06	1.33214e+06	32023.3	1.42236e+06	1.41624e+06	1.2958e+06	1.37813e+06	58272.7	1.27656e+06	1.43526e+06	1.16691e+06	1.29291e+06	110160	932473	1.46449e+06	874385	1.09045e+06	265546	532911	452022	906667	686321	644480	173191			2470	244777	263644	254211
	2480	967510	1.63347e+06	985352	1.19544e+06	309817	1.02529e+06	1.34951e+06	1.10062e+06	1.15847e+06	138539	1.26434e+06	1.09039e+06	1.27465e+06	1.3454e+06	1.2437e+06	93850.6	1.29526e+06	1.37337e+06	1.32788e+06	1.33217e+06	32029.2	1.4224e+06	1.41633e+06	1.2958e+06	1.37818e+06	58302.9	1.2766e+06	1.43531e+06	1.16698e+06	1.29296e+06	110155	932474	1.46451e+06	874405	1.09046e+06	265550	532911	452025	906675	686333	644486	173194			2475	244777	263644	254211
	2485	967510	1.63362e+06	985352	1.1955e+06	309889	1.02531e+06	1.34967e+06	1.10062e+06	1.15853e+06	138609	1.26436e+06	1.09045e+06	1.27477e+06	1.34545e+06	1.24376e+06	93849.1	1.29529e+06	1.37341e+06	1.32792e+06	1.3322e+06	32035.1	1.42244e+06	1.41642e+06	1.2958e+06	1.37822e+06	58333.1	1.27664e+06	1.43536e+06	1.16704e+06	1.29301e+06	110150	932475	1.46453e+06	874424	1.09048e+06	265554	532911	452027	906684	686345	644492	173197			2480	244777	263644	254211
	2490	967510	1.63378e+06	985352	1.19555e+06	309962	1.02532e+06	1.34984e+06	1.10062e+06	1.15859e+06	138678	1.26437e+06	1.09051e+06	1.27488e+06	1.3455e+06	1.24381e+06	93847.6	1.29531e+06	1.37344e+06	1.32796e+06	1.33224e+06	32041	1.42248e+06	1.41651e+06	1.2958e+06	1.37826e+06	58363.2	1.27667e+06	1.43541e+06	1.1671e+06	1.29306e+06	110145	932476	1.46455e+06	874443	1.09049e+06	265559	532911	452030	906693	686357	644498	173201			2485	244777	263644	254211
	2495	967510	1.63393e+06	985352	1.1956e+06	310034	1.02534e+06	1.35e+06	1.10062e+06	1.15866e+06	138748	1.26439e+06	1.09057e+06	1.27499e+06	1.34554e+06	1.24387e+06	93846.2	1.29533e+06	1.37348e+06	1.328e+06	1.33227e+06	32046.9	1.42252e+06	1.4166e+06	1.2958e+06	1.37831e+06	58393.3	1.27671e+06	1.43545e+06	1.16717e+06	1.29311e+06	110140	932477	1.46457e+06	874462	1.0905e+06	265563	532912	452032	906701	686369	644503	173204			2490	244777	263644	254211
	2500	967510	1.63408e+06	985352	1.19565e+06	310106	1.02536e+06	1.35017e+06	1.10062e+06	1.15872e+06	138818	1.26441e+06	1.09063e+06	1.27511e+06	1.34559e+06	1.24393e+06	93844.8	1.29536e+06	1.37352e+06	1.32804e+06	1.3323e+06	32052.7	1.42256e+06	1.41669e+06	1.2958e+06	1.37835e+06	58423.3	1.27674e+06	1.4355e+06	1.16723e+06	1.29316e+06	110135	932479	1.46459e+06	874481	1.09052e+06	265567	532912	452034	906709	686381	644509	173207			2495	244777	263644	254211
	2505	967510	1.63424e+06	985352	1.1957e+06	310177	1.02538e+06	1.35033e+06	1.10062e+06	1.15878e+06	138888	1.26442e+06	1.09069e+06	1.27522e+06	1.34563e+06	1.24399e+06	93843.5	1.29538e+06	1.37356e+06	1.32807e+06	1.33234e+06	32058.5	1.42261e+06	1.41678e+06	1.2958e+06	1.3784e+06	58453.3	1.27678e+06	1.43555e+06	1.16729e+06	1.29321e+06	110130	932480	1.46461e+06	874500	1.09053e+06	265572	532912	452037	906718	686392	644515	173210			2500	244777	263644	254211
	2510	967510	1.63439e+06	985352	1.19575e+06	310249	1.0254e+06	1.35049e+06	1.10062e+06	1.15884e+06	138957	1.26444e+06	1.09074e+06	1.27534e+06	1.34568e+06	1.24405e+06	93842.2	1.2954e+06	1.3736e+06	1.32811e+06	1.33237e+06	32064.3	1.42265e+06	1.41687e+06	1.2958e+06	1.37844e+06	58483.2	1.27681e+06	1.4356e+06	1.16735e+06	1.29325e+06	110126	932481	1.46463e+06	874519	1.09054e+06	265576	532912	452039	906726	686404	644520	173213			2505	244777	263644	254211
	2515	967510	1.63454e+06	985352	1.1958e+06	310320	1.02542e+06	1.35066e+06	1.10062e+06	1.1589e+06	139027	1.26446e+06	1.0908e+06	1.27545e+06	1.34572e+06	1.24411e+06	93841	1.29542e+06	1.37363e+06	1.32815e+06	1.3324e+06	32070.1	1.42269e+06	1.41697e+06	1.2958e+06	1.37848e+06	58513.1	1.27684e+06	1.43564e+06	1.16741e+06	1.2933e+06	110121	932482	1.46465e+06	874537	1.09056e+06	265580	532912	452041	906734	686415	644526	173216			2510	244777	263644	254211
	2520	967510	1.63469e+06	985352	1.19585e+06	310390	1.02543e+06	1.35082e+06	1.10062e+06	1.15896e+06	139097	1.26447e+06	1.09086e+06	1.27557e+06	1.34577e+06	1.24417e+06	93839.8	1.29545e+06	1.37367e+06	1.32819e+06	1.33243e+06	32075.9	1.42273e+06	1.41706e+06	1.2958e+06	1.37853e+06	58543	1.27688e+06	1.43569e+06	1.16748e+06	1.29335e+06	110116	932483	1.46467e+06	874555	1.09057e+06	265584	532913	452043	906742	686427	644531	173220			2515	244777	263644	254211
	2525	967510	1.63484e+06	985352	1.1959e+06	310461	1.02545e+06	1.35099e+06	1.10062e+06	1.15902e+06	139167	1.26449e+06	1.09092e+06	1.27568e+06	1.34581e+06	1.24422e+06	93838.6	1.29547e+06	1.37371e+06	1.32823e+06	1.33247e+06	32081.6	1.42277e+06	1.41715e+06	1.2958e+06	1.37857e+06	58572.8	1.27691e+06	1.43574e+06	1.16754e+06	1.2934e+06	110111	932484	1.46469e+06	874573	1.09058e+06	265588	532913	452046	906750	686438	644537	173223			2520	244777	263644	254211
	2530	967510	1.63499e+06	985352	1.19595e+06	310531	1.02547e+06	1.35115e+06	1.10062e+06	1.15908e+06	139237	1.26451e+06	1.09098e+06	1.27579e+06	1.34585e+06	1.24428e+06	93837.5	1.29549e+06	1.37374e+06	1.32826e+06	1.3325e+06	32087.4	1.42281e+06	1.41724e+06	1.2958e+06	1.37861e+06	58602.6	1.27694e+06	1.43579e+06	1.1676e+06	1.29344e+06	110106	932485	1.46471e+06	874591	1.0906e+06	265592	532913	452048	906758	686449	644542	173226			2525	244777	263644	254211
	2535	967510	1.63513e+06	985352	1.196e+06	310601	1.02549e+06	1.35132e+06	1.10062e+06	1.15914e+06	139307	1.26452e+06	1.09103e+06	1.27591e+06	1.3459e+06	1.24434e+06	93836.5	1.29551e+06	1.37378e+06	1.3283e+06	1.33253e+06	32093.1	1.42285e+06	1.41733e+06	1.2958e+06	1.37866e+06	58632.3	1.27698e+06	1.43583e+06	1.16766e+06	1.29349e+06	110102	932486	1.46473e+06	874609	1.09061e+06	265596	532913	452050	906766	686460	644547	173229			2530	244777	263644	254211
	2540	967510	1.63528e+06	985352	1.19605e+06	310671	1.0255e+06	1.35148e+06	1.10062e+06	1.1592e+06	139377	1.26454e+06	1.09109e+06	1.27602e+06	1.34594e+06	1.2444e+06	93835.5	1.29553e+06	1.37382e+06	1.32834e+06	1.33256e+06	32098.8	1.42289e+06	1.41742e+06	1.2958e+06	1.3787e+06	58662	1.27701e+06	1.43588e+06	1.16772e+06	1.29354e+06	110097	932487	1.46475e+06	874627	1.09062e+06	265600	532913	452052	906774	686471	644553	173232			2535	244777	263644	254211
	2545	967510	1.63543e+06	985352	1.1961e+06	310740	1.02552e+06	1.35164e+06	1.10062e+06	1.15926e+06	139447	1.26455e+06	1.09114e+06	1.27613e+06	1.34598e+06	1.24445e+06	93834.5	1.29555e+06	1.37385e+06	1.32837e+06	1.33259e+06	32104.5	1.42293e+06	1.41751e+06	1.2958e+06	1.37874e+06	58691.7	1.27704e+06	1.43592e+06	1.16778e+06	1.29358e+06	110092	932488	1.46477e+06	874645	1.09063e+06	265604	532913	452054	906781	686482	644558	173235			2540	244777	263644	254211
	2550	967510	1.63558e+06	985352	1.19615e+06	310809	1.02554e+06	1.35181e+06	1.10062e+06	1.15932e+06	139517	1.26457e+06	1.0912e+06	1.27625e+06	1.34603e+06	1.24451e+06	93833.6	1.29557e+06	1.37389e+06	1.32841e+06	1.33262e+06	32110.1	1.42297e+06	1.4176e+06	1.2958e+06	1.37879e+06	58721.3	1.27707e+06	1.43597e+06	1.16784e+06	1.29363e+06	110088	932489	1.46479e+06	874662	1.09065e+06	265608	532914	452056	906789	686493	644563	173238			2545	244777	263644	254211
	2555	967510	1.63572e+06	985352	1.19619e+06	310878	1.02556e+06	1.35197e+06	1.10062e+06	1.15938e+06	139587	1.26458e+06	1.09126e+06	1.27636e+06	1.34607e+06	1.24457e+06	93832.7	1.29559e+06	1.37392e+06	1.32845e+06	1.33265e+06	32115.8	1.42301e+06	1.41768e+06	1.2958e+06	1.37883e+06	58750.8	1.27711e+06	1.43602e+06	1.1679e+06	1.29367e+06	110083	932490	1.4648e+06	874679	1.09066e+06	265612	532914	452058	906796	686503	644568	173240			2550	244777	263644	254211
	2560	967510	1.63587e+06	985352	1.19624e+06	310947	1.02557e+06	1.35214e+06	1.10062e+06	1.15944e+06	139657	1.2646e+06	1.09131e+06	1.27648e+06	1.34611e+06	1.24462e+06	93831.9	1.29561e+06	1.37396e+06	1.32848e+06	1.33268e+06	32121.4	1.42305e+06	1.41777e+06	1.2958e+06	1.37887e+06	58780.4	1.27714e+06	1.43606e+06	1.16796e+06	1.29372e+06	110079	932491	1.46482e+06	874696	1.09067e+06	265616	532914	452060	906804	686514	644573	173243			2555	244777	263644	254211
	2565	967510	1.63601e+06	985352	1.19629e+06	311015	1.02559e+06	1.3523e+06	1.10062e+06	1.15951e+06	139727	1.26461e+06	1.09137e+06	1.27659e+06	1.34615e+06	1.24468e+06	93831.1	1.29563e+06	1.37399e+06	1.32852e+06	1.33271e+06	32127	1.42308e+06	1.41786e+06	1.2958e+06	1.37892e+06	58809.9	1.27717e+06	1.43611e+06	1.16802e+06	1.29376e+06	110074	932492	1.46484e+06	874713	1.09068e+06	265619	532914	452062	906811	686524	644578	173246			2560	244777	263644	254211
	2570	967510	1.63616e+06	985352	1.19634e+06	311083	1.02561e+06	1.35247e+06	1.10062e+06	1.15957e+06	139797	1.26463e+06	1.09142e+06	1.2767e+06	1.34619e+06	1.24474e+06	93830.3	1.29565e+06	1.37403e+06	1.32855e+06	1.33274e+06	32132.6	1.42312e+06	1.41795e+06	1.2958e+06	1.37896e+06	58839.3	1.2772e+06	1.43615e+06	1.16808e+06	1.29381e+06	110070	932493	1.46486e+06	874730	1.09069e+06	265623	532914	452064	906819	686535	644583	173249			2565	244777	263644	254211
	2575	967510	1.6363e+06	985352	1.19639e+06	311151	1.02562e+06	1.35263e+06	1.10062e+06	1.15963e+06	139867	1.26464e+06	1.09147e+06	1.27682e+06	1.34623e+06	1.24479e+06	93829.7	1.29567e+06	1.37406e+06	1.32859e+06	1.33277e+06	32138.2	1.42316e+06	1.41804e+06	1.2958e+06	1.379e+06	58868.7	1.27723e+06	1.4362e+06	1.16813e+06	1.29385e+06	110065	932493	1.46488e+06	874747	1.09071e+06	265627	532914	452066	906826	686545	644588	173252			2570	244777	263644	254211
	2580	967510	1.63645e+06	985352	1.19644e+06	311219	1.02564e+06	1.35279e+06	1.10062e+06	1.15969e+06	139937	1.26466e+06	1.09153e+06	1.27693e+06	1.34627e+06	1.24485e+06	93829	1.29569e+06	1.37409e+06	1.32862e+06	1.3328e+06	32143.7	1.4232e+06	1.41813e+06	1.2958e+06	1.37904e+06	58898.1	1.27726e+06	1.43624e+06	1.16819e+06	1.2939e+06	110061	932494	1.46489e+06	874764	1.09072e+06	265631	532915	452068	906833	686555	644593	173254			2575	244777	263644	254211
	2585	967510	1.63659e+06	985352	1.19648e+06	311286	1.02566e+06	1.35296e+06	1.10062e+06	1.15975e+06	140007	1.26467e+06	1.09158e+06	1.27704e+06	1.34631e+06	1.2449e+06	93828.4	1.29571e+06	1.37413e+06	1.32866e+06	1.33283e+06	32149.3	1.42324e+06	1.41822e+06	1.2958e+06	1.37909e+06	58927.4	1.27729e+06	1.43629e+06	1.16825e+06	1.29394e+06	110056	932495	1.46491e+06	874780	1.09073e+06	265634	532915	452070	906840	686565	644598	173257			2580	244777	263644	254211
	2590	967510	1.63673e+06	985352	1.19653e+06	311353	1.02567e+06	1.35312e+06	1.10062e+06	1.15981e+06	140077	1.26468e+06	1.09163e+06	1.27715e+06	1.34635e+06	1.24496e+06	93827.9	1.29573e+06	1.37416e+06	1.32869e+06	1.33286e+06	32154.8	1.42328e+06	1.41831e+06	1.2958e+06	1.37913e+06	58956.7	1.27733e+06	1.43633e+06	1.16831e+06	1.29399e+06	110052	932496	1.46493e+06	874797	1.09074e+06	265638	532915	452072	906847	686575	644602	173260			2585	244777	263644	254211
	2595	967510	1.63687e+06	985352	1.19658e+06	311420	1.02569e+06	1.35328e+06	1.10062e+06	1.15987e+06	140147	1.2647e+06	1.09169e+06	1.27727e+06	1.34639e+06	1.24501e+06	93827.3	1.29575e+06	1.3742e+06	1.32872e+06	1.33289e+06	32160.3	1.42332e+06	1.41839e+06	1.2958e+06	1.37917e+06	58986	1.27736e+06	1.43637e+06	1.16837e+06	1.29403e+06	110047	932497	1.46495e+06	874813	1.09075e+06	265641	532915	452074	906854	686585	644607	173263			2590	244777	263644	254211
	2600	967510	1.63701e+06	985352	1.19663e+06	311487	1.02571e+06	1.35345e+06	1.10062e+06	1.15993e+06	140217	1.26471e+06	1.09174e+06	1.27738e+06	1.34643e+06	1.24507e+06	93826.9	1.29577e+06	1.37423e+06	1.32876e+06	1.33292e+06	32165.8	1.42336e+06	1.41848e+06	1.2958e+06	1.37922e+06	59015.2	1.27739e+06	1.43642e+06	1.16842e+06	1.29408e+06	110043	932498	1.46496e+06	874829	1.09076e+06	265645	532915	452076	906861	686595	644612	173265			2595	244777	263644	254211
	2605	967510	1.63715e+06	985352	1.19667e+06	311553	1.02572e+06	1.35361e+06	1.10062e+06	1.15999e+06	140287	1.26473e+06	1.09179e+06	1.27749e+06	1.34647e+06	1.24512e+06	93826.5	1.29579e+06	1.37426e+06	1.32879e+06	1.33295e+06	32171.2	1.4234e+06	1.41857e+06	1.2958e+06	1.37926e+06	59044.3	1.27742e+06	1.43646e+06	1.16848e+06	1.29412e+06	110038	932499	1.46498e+06	874845	1.09077e+06	265648	532915	452078	906868	686605	644616	173268			2600	244777	263644	254211
	2610	967510	1.63729e+06	985352	1.19672e+06	311619	1.02574e+06	1.35378e+06	1.10062e+06	1.16005e+06	140357	1.26474e+06	1.09184e+06	1.27761e+06	1.34651e+06	1.24517e+06	93826.1	1.29581e+06	1.37429e+06	1.32882e+06	1.33298e+06	32176.7	1.42344e+06	1.41866e+06	1.2958e+06	1.3793e+06	59073.5	1.27745e+06	1.4365e+06	1.16854e+06	1.29416e+06	110034	932499	1.465e+06	874861	1.09079e+06	265652	532915	452080	906874	686614	644621	173271			2605	244777	263644	254211
	2615	967510	1.63743e+06	985352	1.19677e+06	311685	1.02575e+06	1.35394e+06	1.10062e+06	1.16011e+06	140428	1.26475e+06	1.0919e+06	1.27772e+06	1.34655e+06	1.24523e+06	93825.8	1.29583e+06	1.37433e+06	1.32886e+06	1.333e+06	32182.1	1.42348e+06	1.41875e+06	1.2958e+06	1.37934e+06	59102.6	1.27748e+06	1.43655e+06	1.16859e+06	1.29421e+06	110030	932500	1.46501e+06	874877	1.0908e+06	265655	532916	452081	906881	686624	644625	173273			2610	244777	263644	254211
	2620	967510	1.63757e+06	985352	1.19681e+06	311750	1.02577e+06	1.3541e+06	1.10062e+06	1.16017e+06	140498	1.26477e+06	1.09195e+06	1.27783e+06	1.34658e+06	1.24528e+06	93825.5	1.29584e+06	1.37436e+06	1.32889e+06	1.33303e+06	32187.5	1.42352e+06	1.41883e+06	1.2958e+06	1.37938e+06	59131.6	1.2775e+06	1.43659e+06	1.16865e+06	1.29425e+06	110025	932501	1.46503e+06	874892	1.09081e+06	265658	532916	452083	906888	686633	644630	173276			2615	244777	263644	254211
	2625	967510	1.63771e+06	985352	1.19686e+06	311816	1.02579e+06	1.35427e+06	1.10062e+06	1.16023e+06	140568	1.26478e+06	1.092e+06	1.27794e+06	1.34662e+06	1.24534e+06	93825.3	1.29586e+06	1.37439e+06	1.32892e+06	1.33306e+06	32192.9	1.42355e+06	1.41892e+06	1.2958e+06	1.37943e+06	59160.7	1.27753e+06	1.43663e+06	1.16871e+06	1.29429e+06	110021	932502	1.46505e+06	874908	1.09082e+06	265662	532916	452085	906894	686643	644634	173278			2620	244777	263644	254211
	2630	967510	1.63785e+06	985352	1.1969e+06	311881	1.0258e+06	1.35443e+06	1.10062e+06	1.16029e+06	140638	1.26479e+06	1.09205e+06	1.27806e+06	1.34666e+06	1.24539e+06	93825.1	1.29588e+06	1.37442e+06	1.32895e+06	1.33309e+06	32198.3	1.42359e+06	1.41901e+06	1.2958e+06	1.37947e+06	59189.6	1.27756e+06	1.43668e+06	1.16876e+06	1.29433e+06	110017	932502	1.46506e+06	874923	1.09083e+06	265665	532916	452087	906901	686652	644639	173281			2625	244777	263644	254211
	2635	967510	1.63799e+06	985352	1.19695e+06	311946	1.02582e+06	1.35459e+06	1.10062e+06	1.16034e+06	140709	1.26481e+06	1.0921e+06	1.27817e+06	1.3467e+06	1.24544e+06	93825	1.2959e+06	1.37446e+06	1.32899e+06	1.33311e+06	32203.6	1.42363e+06	1.4191e+06	1.2958e+06	1.37951e+06	59218.6	1.27759e+06	1.43672e+06	1.16882e+06	1.29438e+06	110013	932503	1.46508e+06	874938	1.09084e+06	265668	532916	452088	906907	686661	644643	173283			2630	244777	263644	254211
	2640	967510	1.63812e+06	985352	1.197e+06	312010	1.02583e+06	1.35476e+06	1.10062e+06	1.1604e+06	140779	1.26482e+06	1.09215e+06	1.27828e+06	1.34673e+06	1.2455e+06	93824.9	1.29592e+06	1.37449e+06	1.32902e+06	1.33314e+06	32209	1.42367e+06	1.41918e+06	1.2958e+06	1.37955e+06	59247.5	1.27762e+06	1.43676e+06	1.16887e+06	1.29442e+06	110009	932504	1.46509e+06	874953	1.09085e+06	265671	532916	452090	906914	686671	644648	173286			2635	244777	263644	254211
	2645	967510	1.63826e+06	985352	1.19704e+06	312074	1.02585e+06	1.35492e+06	1.10062e+06	1.16046e+06	140849	1.26483e+06	1.0922e+06	1.2784e+06	1.34677e+06	1.24555e+06	93824.8	1.29593e+06	1.37452e+06	1.32905e+06	1.33317e+06	32214.3	1.42371e+06	1.41927e+06	1.2958e+06	1.37959e+06	59276.4	1.27765e+06	1.4368e+06	1.16893e+06	1.29446e+06	110004	932505	1.46511e+06	874968	1.09086e+06	265675	532916	452092	906920	686680	644652	173288			2640	244777	263644	254211
	2650	967510	1.6384e+06	985352	1.19709e+06	312139	1.02586e+06	1.35508e+06	1.10062e+06	1.16052e+06	140920	1.26484e+06	1.09225e+06	1.27851e+06	1.34681e+06	1.2456e+06	93824.9	1.29595e+06	1.37455e+06	1.32908e+06	1.33319e+06	32219.6	1.42375e+06	1.41936e+06	1.2958e+06	1.37964e+06	59305.2	1.27768e+06	1.43685e+06	1.16898e+06	1.2945e+06	110000	932505	1.46513e+06	874983	1.09087e+06	265678	532916	452093	906926	686689	644656	173291			2645	244777	263644	254211
	2655	967510	1.63853e+06	985352	1.19713e+06	312202	1.02588e+06	1.35525e+06	1.10062e+06	1.16058e+06	140990	1.26486e+06	1.0923e+06	1.27862e+06	1.34684e+06	1.24565e+06	93824.9	1.29597e+06	1.37458e+06	1.32911e+06	1.33322e+06	32224.8	1.42379e+06	1.41944e+06	1.2958e+06	1.37968e+06	59334	1.2777e+06	1.43689e+06	1.16904e+06	1.29454e+06	109996	932506	1.46514e+06	874998	1.09088e+06	265681	532917	452095	906932	686698	644660	173293			2650	244777	263644	254211
	2660	967510	1.63867e+06	985352	1.19718e+06	312266	1.02589e+06	1.35541e+06	1.10062e+06	1.16064e+06	141060	1.26487e+06	1.09235e+06	1.27873e+06	1.34688e+06	1.24571e+06	93825	1.29598e+06	1.37461e+06	1.32914e+06	1.33325e+06	32230.1	1.42382e+06	1.41953e+06	1.2958e+06	1.37972e+06	59362.7	1.27773e+06	1.43693e+06	1.16909e+06	1.29458e+06	109992	932507	1.46516e+06	875013	1.09089e+06	265684	532917	452096	906938	686706	644664	173295			2655	244777	263644	254211
	2665	967510	1.6388e+06	985352	1.19722e+06	312329	1.02591e+06	1.35557e+06	1.10062e+06	1.1607e+06	141131	1.26488e+06	1.0924e+06	1.27884e+06	1.34691e+06	1.24576e+06	93825.2	1.296e+06	1.37464e+06	1.32917e+06	1.33327e+06	32235.3	1.42386e+06	1.41962e+06	1.2958e+06	1.37976e+06	59391.5	1.27776e+06	1.43697e+06	1.16915e+06	1.29462e+06	109988	932507	1.46517e+06	875027	1.0909e+06	265687	532917	452098	906944	686715	644669	173298			2660	244777	263644	254211
	2670	967510	1.63894e+06	985352	1.19727e+06	312392	1.02592e+06	1.35574e+06	1.10062e+06	1.16076e+06	141201	1.26489e+06	1.09244e+06	1.27896e+06	1.34695e+06	1.24581e+06	93825.4	1.29602e+06	1.37467e+06	1.3292e+06	1.3333e+06	32240.6	1.4239e+06	1.4197e+06	1.2958e+06	1.3798e+06	59420.1	1.27779e+06	1.43701e+06	1.1692e+06	1.29467e+06	109984	932508	1.46519e+06	875042	1.09091e+06	265690	532917	452100	906950	686724	644673	173300			2665	244777	263644	254211
	2675	967510	1.63907e+06	985352	1.19731e+06	312455	1.02594e+06	1.3559e+06	1.10062e+06	1.16082e+06	141272	1.26491e+06	1.09249e+06	1.27907e+06	1.34698e+06	1.24586e+06	93825.6	1.29603e+06	1.3747e+06	1.32923e+06	1.33332e+06	32245.8	1.42394e+06	1.41979e+06	1.2958e+06	1.37984e+06	59448.8	1.27781e+06	1.43705e+06	1.16925e+06	1.29471e+06	109980	932509	1.4652e+06	875056	1.09092e+06	265693	532917	452101	906956	686733	644677	173302			2670	244777	263644	254211
	2680	967510	1.6392e+06	985352	1.19735e+06	312518	1.02595e+06	1.35606e+06	1.10062e+06	1.16088e+06	141342	1.26492e+06	1.09254e+06	1.27918e+06	1.34702e+06	1.24591e+06	93825.9	1.29605e+06	1.37473e+06	1.32926e+06	1.33335e+06	32250.9	1.42398e+06	1.41987e+06	1.2958e+06	1.37989e+06	59477.4	1.27784e+06	1.43709e+06	1.16931e+06	1.29475e+06	109976	932509	1.46522e+06	875070	1.09093e+06	265696	532917	452103	906962	686741	644681	173305			2675	244777	263644	254211
	2685	967510	1.63933e+06	985352	1.1974e+06	312580	1.02597e+06	1.35623e+06	1.10062e+06	1.16094e+06	141413	1.26493e+06	1.09259e+06	1.27929e+06	1.34705e+06	1.24597e+06	93826.2	1.29607e+06	1.37476e+06	1.32929e+06	1.33337e+06	32256.1	1.42401e+06	1.41996e+06	1.2958e+06	1.37993e+06	59506	1.27787e+06	1.43713e+06	1.16936e+06	1.29479e+06	109972	932510	1.46523e+06	875084	1.09094e+06	265699	532917	452104	906968	686750	644685	173307			2680	244777	263644	254211
	2690	967510	1.63947e+06	985352	1.19744e+06	312642	1.02598e+06	1.35639e+06	1.10062e+06	1.161e+06	141483	1.26494e+06	1.09263e+06	1.2794e+06	1.34709e+06	1.24602e+06	93826.6	1.29608e+06	1.37479e+06	1.32932e+06	1.3334e+06	32261.2	1.42405e+06	1.42005e+06	1.29581e+06	1.37997e+06	59534.5	1.27789e+06	1.43718e+06	1.16941e+06	1.29483e+06	109968	932510	1.46525e+06	875098	1.09095e+06	265702	532917	452106	906974	686758	644689	173309			2685	244777	263644	254211
	2695	967510	1.6396e+06	985352	1.19749e+06	312704	1.026e+06	1.35655e+06	1.10062e+06	1.16106e+06	141554	1.26495e+06	1.09268e+06	1.27952e+06	1.34712e+06	1.24607e+06	93827	1.2961e+06	1.37482e+06	1.32935e+06	1.33342e+06	32266.4	1.42409e+06	1.42013e+06	1.29581e+06	1.38001e+06	59563	1.27792e+06	1.43722e+06	1.16946e+06	1.29487e+06	109964	932511	1.46526e+06	875112	1.09096e+06	265705	532917	452107	906979	686766	644692	173311			2690	244777	263644	254211
	2700	967510	1.63973e+06	985352	1.19753e+06	312766	1.02601e+06	1.35672e+06	1.10062e+06	1.16112e+06	141624	1.26496e+06	1.09273e+06	1.27963e+06	1.34715e+06	1.24612e+06	93827.5	1.29612e+06	1.37485e+06	1.32938e+06	1.33345e+06	32271.5	1.42413e+06	1.42022e+06	1.29581e+06	1.38005e+06	59591.5	1.27795e+06	1.43726e+06	1.16952e+06	1.29491e+06	109960	932512	1.46527e+06	875126	1.09097e+06	265708	532917	452109	906985	686775	644696	173314			2695	244777	263644	254211
	2705	967510	1.63986e+06	985352	1.19757e+06	312827	1.02603e+06	1.35688e+06	1.10062e+06	1.16118e+06	141695	1.26498e+06	1.09277e+06	1.27974e+06	1.34719e+06	1.24617e+06	93828.1	1.29613e+06	1.37488e+06	1.32941e+06	1.33347e+06	32276.6	1.42417e+06	1.4203e+06	1.29581e+06	1.38009e+06	59619.9	1.27797e+06	1.4373e+06	1.16957e+06	1.29495e+06	109956	932512	1.46529e+06	875140	1.09098e+06	265710	532918	452110	906990	686783	644700	173316			2700	244777	263644	254211
	2710	967510	1.63999e+06	985352	1.19762e+06	312889	1.02604e+06	1.35704e+06	1.10062e+06	1.16124e+06	141765	1.26499e+06	1.09282e+06	1.27985e+06	1.34722e+06	1.24622e+06	93828.6	1.29615e+06	1.37491e+06	1.32944e+06	1.3335e+06	32281.6	1.4242e+06	1.42039e+06	1.29581e+06	1.38013e+06	59648.3	1.278e+06	1.43734e+06	1.16962e+06	1.29498e+06	109952	932513	1.4653e+06	875153	1.09099e+06	265713	532918	452111	906996	686791	644704	173318			2705	244777	263644	254211
	2715	967510	1.64012e+06	985352	1.19766e+06	312950	1.02605e+06	1.35721e+06	1.10062e+06	1.16129e+06	141836	1.265e+06	1.09287e+06	1.27996e+06	1.34725e+06	1.24627e+06	93829.3	1.29616e+06	1.37494e+06	1.32946e+06	1.33352e+06	32286.7	1.42424e+06	1.42047e+06	1.29581e+06	1.38017e+06	59676.7	1.27802e+06	1.43737e+06	1.16967e+06	1.29502e+06	109948	932513	1.46532e+06	875167	1.091e+06	265716	532918	452113	907001	686799	644708	173320			2710	244777	263644	254211
	2720	967510	1.64025e+06	985352	1.1977e+06	313010	1.02607e+06	1.35737e+06	1.10062e+06	1.16135e+06	141906	1.26501e+06	1.09291e+06	1.28008e+06	1.34728e+06	1.24632e+06	93829.9	1.29618e+06	1.37496e+06	1.32949e+06	1.33354e+06	32291.7	1.42428e+06	1.42056e+06	1.29581e+06	1.38021e+06	59705	1.27805e+06	1.43741e+06	1.16972e+06	1.29506e+06	109944	932514	1.46533e+06	875180	1.09101e+06	265719	532918	452114	907007	686807	644711	173322			2715	244777	263644	254211
	2725	967510	1.64037e+06	985352	1.19775e+06	313071	1.02608e+06	1.35753e+06	1.10062e+06	1.16141e+06	141977	1.26502e+06	1.09296e+06	1.28019e+06	1.34732e+06	1.24637e+06	93830.7	1.29619e+06	1.37499e+06	1.32952e+06	1.33357e+06	32296.7	1.42432e+06	1.42064e+06	1.29581e+06	1.38025e+06	59733.3	1.27807e+06	1.43745e+06	1.16978e+06	1.2951e+06	109941	932515	1.46534e+06	875193	1.09102e+06	265721	532918	452116	907012	686815	644715	173324			2720	244777	263644	254211
	2730	967510	1.6405e+06	985352	1.19779e+06	313131	1.0261e+06	1.35769e+06	1.10062e+06	1.16147e+06	142048	1.26503e+06	1.093e+06	1.2803e+06	1.34735e+06	1.24642e+06	93831.4	1.29621e+06	1.37502e+06	1.32955e+06	1.33359e+06	32301.7	1.42435e+06	1.42073e+06	1.29581e+06	1.3803e+06	59761.6	1.2781e+06	1.43749e+06	1.16983e+06	1.29514e+06	109937	932515	1.46536e+06	875206	1.09103e+06	265724	532918	452117	907017	686822	644719	173326			2725	244777	263644	254211
	2735	967510	1.64063e+06	985352	1.19783e+06	313191	1.02611e+06	1.35786e+06	1.10062e+06	1.16153e+06	142118	1.26504e+06	1.09305e+06	1.28041e+06	1.34738e+06	1.24647e+06	93832.2	1.29622e+06	1.37505e+06	1.32957e+06	1.33361e+06	32306.7	1.42439e+06	1.42081e+06	1.29581e+06	1.38034e+06	59789.8	1.27812e+06	1.43753e+06	1.16988e+06	1.29518e+06	109933	932516	1.46537e+06	875219	1.09104e+06	265727	532918	452118	907023	686830	644722	173329			2730	244777	263644	254211
	2740	967510	1.64076e+06	985352	1.19787e+06	313251	1.02612e+06	1.35802e+06	1.10062e+06	1.16159e+06	142189	1.26505e+06	1.09309e+06	1.28052e+06	1.34741e+06	1.24652e+06	93833.1	1.29624e+06	1.37508e+06	1.3296e+06	1.33364e+06	32311.6	1.42443e+06	1.4209e+06	1.29581e+06	1.38038e+06	59818	1.27815e+06	1.43757e+06	1.16993e+06	1.29522e+06	109929	932516	1.46538e+06	875232	1.09104e+06	265729	532918	452120	907028	686838	644726	173331			2735	244777	263644	254211
	2745	967510	1.64088e+06	985352	1.19792e+06	313310	1.02614e+06	1.35818e+06	1.10062e+06	1.16165e+06	142260	1.26506e+06	1.09314e+06	1.28063e+06	1.34744e+06	1.24657e+06	93834	1.29625e+06	1.3751e+06	1.32963e+06	1.33366e+06	32316.6	1.42446e+06	1.42098e+06	1.29581e+06	1.38042e+06	59846.1	1.27817e+06	1.43761e+06	1.16998e+06	1.29525e+06	109925	932517	1.4654e+06	875245	1.09105e+06	265732	532918	452121	907033	686846	644729	173333			2740	244777	263644	254211
	2750	967510	1.64101e+06	985352	1.19796e+06	313370	1.02615e+06	1.35835e+06	1.10062e+06	1.16171e+06	142330	1.26507e+06	1.09318e+06	1.28074e+06	1.34747e+06	1.24662e+06	93835	1.29627e+06	1.37513e+06	1.32966e+06	1.33368e+06	32321.5	1.4245e+06	1.42107e+06	1.29581e+06	1.38046e+06	59874.2	1.2782e+06	1.43765e+06	1.17003e+06	1.29529e+06	109922	932517	1.46541e+06	875258	1.09106e+06	265735	532918	452122	907038	686853	644733	173335			2745	244777	263644	254211
	2755	967510	1.64113e+06	985352	1.198e+06	313429	1.02616e+06	1.35851e+06	1.10062e+06	1.16176e+06	142401	1.26508e+06	1.09322e+06	1.28086e+06	1.3475e+06	1.24667e+06	93836	1.29628e+06	1.37516e+06	1.32968e+06	1.33371e+06	32326.4	1.42454e+06	1.42115e+06	1.29581e+06	1.3805e+06	59902.3	1.27822e+06	1.43769e+06	1.17008e+06	1.29533e+06	109918	932518	1.46542e+06	875270	1.09107e+06	265737	532918	452123	907043	686861	644736	173337			2750	244777	263644	254211
	2760	967510	1.64126e+06	985352	1.19804e+06	313488	1.02618e+06	1.35867e+06	1.10062e+06	1.16182e+06	142472	1.26509e+06	1.09327e+06	1.28097e+06	1.34753e+06	1.24672e+06	93837	1.2963e+06	1.37518e+06	1.32971e+06	1.33373e+06	32331.3	1.42458e+06	1.42123e+06	1.29581e+06	1.38054e+06	59930.4	1.27825e+06	1.43772e+06	1.17013e+06	1.29537e+06	109914	932518	1.46544e+06	875283	1.09108e+06	265740	532918	452125	907048	686868	644740	173339			2755	244777	263644	254211
	2765	967510	1.64138e+06	985352	1.19808e+06	313546	1.02619e+06	1.35883e+06	1.10062e+06	1.16188e+06	142543	1.2651e+06	1.09331e+06	1.28108e+06	1.34756e+06	1.24676e+06	93838.1	1.29631e+06	1.37521e+06	1.32973e+06	1.33375e+06	32336.1	1.42461e+06	1.42132e+06	1.29581e+06	1.38058e+06	59958.4	1.27827e+06	1.43776e+06	1.17018e+06	1.2954e+06	109911	932519	1.46545e+06	875295	1.09109e+06	265742	532919	452126	907053	686875	644743	173341			2760	244777	263644	254211
	2770	967510	1.64151e+06	985352	1.19812e+06	313605	1.0262e+06	1.359e+06	1.10062e+06	1.16194e+06	142614	1.26511e+06	1.09335e+06	1.28119e+06	1.34759e+06	1.24681e+06	93839.3	1.29632e+06	1.37524e+06	1.32976e+06	1.33377e+06	32341	1.42465e+06	1.4214e+06	1.29581e+06	1.38062e+06	59986.4	1.27829e+06	1.4378e+06	1.17023e+06	1.29544e+06	109907	932519	1.46546e+06	875308	1.0911e+06	265745	532919	452127	907058	686883	644747	173343			2765	244777	263644	254211
	2775	967510	1.64163e+06	985352	1.19816e+06	313663	1.02622e+06	1.35916e+06	1.10062e+06	1.162e+06	142684	1.26512e+06	1.0934e+06	1.2813e+06	1.34762e+06	1.24686e+06	93840.5	1.29634e+06	1.37526e+06	1.32979e+06	1.3338e+06	32345.8	1.42469e+06	1.42149e+06	1.29581e+06	1.38066e+06	60014.4	1.27832e+06	1.43784e+06	1.17027e+06	1.29548e+06	109903	932520	1.46547e+06	875320	1.0911e+06	265747	532919	452128	907063	686890	644750	173344			2770	244777	263644	254211
	2780	967510	1.64175e+06	985352	1.19821e+06	313721	1.02623e+06	1.35932e+06	1.10062e+06	1.16206e+06	142755	1.26513e+06	1.09344e+06	1.28141e+06	1.34765e+06	1.24691e+06	93841.7	1.29635e+06	1.37529e+06	1.32981e+06	1.33382e+06	32350.6	1.42472e+06	1.42157e+06	1.29581e+06	1.3807e+06	60042.3	1.27834e+06	1.43787e+06	1.17032e+06	1.29551e+06	109900	932520	1.46549e+06	875332	1.09111e+06	265749	532919	452129	907068	686897	644753	173346			2775	244777	263644	254211
	2785	967510	1.64188e+06	985352	1.19825e+06	313779	1.02624e+06	1.35948e+06	1.10062e+06	1.16212e+06	142826	1.26514e+06	1.09348e+06	1.28152e+06	1.34768e+06	1.24696e+06	93843	1.29636e+06	1.37532e+06	1.32984e+06	1.33384e+06	32355.4	1.42476e+06	1.42165e+06	1.29581e+06	1.38074e+06	60070.2	1.27836e+06	1.43791e+06	1.17037e+06	1.29555e+06	109896	932521	1.4655e+06	875344	1.09112e+06	265752	532919	452131	907072	686904	644756	173348			2780	244777	263644	254211
	2790	967510	1.642e+06	985352	1.19829e+06	313836	1.02625e+06	1.35965e+06	1.10062e+06	1.16218e+06	142897	1.26515e+06	1.09352e+06	1.28163e+06	1.34771e+06	1.24701e+06	93844.4	1.29638e+06	1.37534e+06	1.32986e+06	1.33386e+06	32360.1	1.4248e+06	1.42174e+06	1.29581e+06	1.38078e+06	60098	1.27839e+06	1.43795e+06	1.17042e+06	1.29558e+06	109893	932521	1.46551e+06	875356	1.09113e+06	265754	532919	452132	907077	686911	644760	173350			2785	244777	263644	254211
	2795	967510	1.64212e+06	985352	1.19833e+06	313894	1.02627e+06	1.35981e+06	1.10062e+06	1.16223e+06	142968	1.26516e+06	1.09357e+06	1.28175e+06	1.34774e+06	1.24705e+06	93845.8	1.29639e+06	1.37537e+06	1.32989e+06	1.33388e+06	32364.9	1.42483e+06	1.42182e+06	1.29581e+06	1.38082e+06	60125.8	1.27841e+06	1.43799e+06	1.17047e+06	1.29562e+06	109889	932521	1.46552e+06	875368	1.09114e+06	265756	532919	452133	907082	686918	644763	173352			2790	244777	263644	254211
	2800	967510	1.64224e+06	985352	1.19837e+06	313951	1.02628e+06	1.35997e+06	1.10062e+06	1.16229e+06	143039	1.26517e+06	1.09361e+06	1.28186e+06	1.34777e+06	1.2471e+06	93847.2	1.29641e+06	1.37539e+06	1.32991e+06	1.3339e+06	32369.6	1.42487e+06	1.4219e+06	1.29581e+06	1.38086e+06	60153.6	1.27843e+06	1.43802e+06	1.17052e+06	1.29566e+06	109886	932522	1.46553e+06	875379	1.09115e+06	265759	532919	452134	907086	686925	644766	173354			2795	244777	263644	254211
	2805	967510	1.64236e+06	985352	1.19841e+06	314008	1.02629e+06	1.36014e+06	1.10062e+06	1.16235e+06	143110	1.26518e+06	1.09365e+06	1.28197e+06	1.3478e+06	1.24715e+06	93848.7	1.29642e+06	1.37542e+06	1.32994e+06	1.33392e+06	32374.3	1.42491e+06	1.42199e+06	1.29581e+06	1.3809e+06	60181.4	1.27845e+06	1.43806e+06	1.17056e+06	1.29569e+06	109882	932522	1.46555e+06	875391	1.09115e+06	265761	532919	452135	907091	686932	644769	173356			2800	244777	263644	254211
	2810	967510	1.64248e+06	985352	1.19845e+06	314064	1.0263e+06	1.3603e+06	1.10062e+06	1.16241e+06	143181	1.26519e+06	1.09369e+06	1.28208e+06	1.34783e+06	1.2472e+06	93850.2	1.29643e+06	1.37544e+06	1.32996e+06	1.33395e+06	32379	1.42494e+06	1.42207e+06	1.29581e+06	1.38094e+06	60209.1	1.27848e+06	1.43809e+06	1.17061e+06	1.29573e+06	109879	932523	1.46556e+06	875403	1.09116e+06	265763	532919	452136	907095	686939	644772	173357			2805	244777	263644	254211
	2815	967510	1.6426e+06	985352	1.19849e+06	314121	1.02632e+06	1.36046e+06	1.10062e+06	1.16247e+06	143251	1.2652e+06	1.09373e+06	1.28219e+06	1.34785e+06	1.24724e+06	93851.8	1.29644e+06	1.37547e+06	1.32999e+06	1.33397e+06	32383.7	1.42498e+06	1.42215e+06	1.29581e+06	1.38098e+06	60236.8	1.2785e+06	1.43813e+06	1.17066e+06	1.29576e+06	109875	932523	1.46557e+06	875414	1.09117e+06	265766	532919	452137	907100	686945	644775	173359			2810	244777	263644	254211
	2820	967510	1.64272e+06	985352	1.19853e+06	314177	1.02633e+06	1.36062e+06	1.10062e+06	1.16253e+06	143322	1.26521e+06	1.09377e+06	1.2823e+06	1.34788e+06	1.24729e+06	93853.4	1.29646e+06	1.37549e+06	1.33001e+06	1.33399e+06	32388.3	1.42502e+06	1.42223e+06	1.29581e+06	1.38102e+06	60264.5	1.27852e+06	1.43817e+06	1.17071e+06	1.2958e+06	109872	932524	1.46558e+06	875425	1.09118e+06	265768	532919	452139	907104	686952	644779	173361			2815	244777	263644	254211
	2825	967510	1.64284e+06	985352	1.19857e+06	314233	1.02634e+06	1.36079e+06	1.10062e+06	1.16258e+06	143393	1.26522e+06	1.09381e+06	1.28241e+06	1.34791e+06	1.24734e+06	93855.1	1.29647e+06	1.37552e+06	1.33003e+06	1.33401e+06	32393	1.42505e+06	1.42232e+06	1.29581e+06	1.38106e+06	60292.1	1.27854e+06	1.4382e+06	1.17075e+06	1.29583e+06	109868	932524	1.46559e+06	875437	1.09118e+06	265770	532919	452140	907109	686959	644782	173363			2820	244777	263644	254211
	2830	967510	1.64296e+06	985352	1.19861e+06	314289	1.02635e+06	1.36095e+06	1.10062e+06	1.16264e+06	143464	1.26523e+06	1.09385e+06	1.28252e+06	1.34794e+06	1.24738e+06	93856.9	1.29648e+06	1.37554e+06	1.33006e+06	1.33403e+06	32397.6	1.42509e+06	1.4224e+06	1.29581e+06	1.3811e+06	60319.7	1.27856e+06	1.43824e+06	1.1708e+06	1.29587e+06	109865	932524	1.4656e+06	875448	1.09119e+06	265772	532919	452141	907113	686965	644785	173364			2825	244777	263644	254211
	2835	967510	1.64308e+06	985352	1.19865e+06	314345	1.02637e+06	1.36111e+06	1.10062e+06	1.1627e+06	143535	1.26523e+06	1.09389e+06	1.28263e+06	1.34796e+06	1.24743e+06	93858.6	1.2965e+06	1.37557e+06	1.33008e+06	1.33405e+06	32402.2	1.42512e+06	1.42248e+06	1.29581e+06	1.38114e+06	60347.3	1.27859e+06	1.43827e+06	1.17085e+06	1.2959e+06	109862	932525	1.46561e+06	875459	1.0912e+06	265774	532919	452142	907117	686972	644788	173366			2830	244777	263644	254211
	2840	967510	1.6432e+06	985352	1.19869e+06	314400	1.02638e+06	1.36127e+06	1.10062e+06	1.16276e+06	143607	1.26524e+06	1.09393e+06	1.28274e+06	1.34799e+06	1.24748e+06	93860.5	1.29651e+06	1.37559e+06	1.3301e+06	1.33407e+06	32406.7	1.42516e+06	1.42256e+06	1.29581e+06	1.38118e+06	60374.8	1.27861e+06	1.43831e+06	1.17089e+06	1.29594e+06	109858	932525	1.46563e+06	875470	1.09121e+06	265776	532919	452143	907122	686978	644790	173368			2835	244777	263644	254211
	2845	967510	1.64331e+06	985352	1.19872e+06	314455	1.02639e+06	1.36144e+06	1.10062e+06	1.16282e+06	143678	1.26525e+06	1.09397e+06	1.28285e+06	1.34802e+06	1.24752e+06	93862.3	1.29652e+06	1.37561e+06	1.33013e+06	1.33409e+06	32411.3	1.4252e+06	1.42265e+06	1.29581e+06	1.38122e+06	60402.3	1.27863e+06	1.43834e+06	1.17094e+06	1.29597e+06	109855	932525	1.46564e+06	875481	1.09121e+06	265778	532920	452144	907126	686985	644793	173370			2840	244777	263644	254211
	2850	967510	1.64343e+06	985352	1.19876e+06	314510	1.0264e+06	1.3616e+06	1.10062e+06	1.16287e+06	143749	1.26526e+06	1.09401e+06	1.28296e+06	1.34804e+06	1.24757e+06	93864.2	1.29653e+06	1.37564e+06	1.33015e+06	1.33411e+06	32415.8	1.42523e+06	1.42273e+06	1.29581e+06	1.38126e+06	60429.8	1.27865e+06	1.43838e+06	1.17098e+06	1.296e+06	109851	932526	1.46565e+06	875492	1.09122e+06	265781	532920	452145	907130	686991	644796	173371			2845	244777	263644	254211
	2855	967510	1.64355e+06	985352	1.1988e+06	314565	1.02641e+06	1.36176e+06	1.10062e+06	1.16293e+06	143820	1.26527e+06	1.09405e+06	1.28308e+06	1.34807e+06	1.24762e+06	93866.2	1.29654e+06	1.37566e+06	1.33017e+06	1.33413e+06	32420.4	1.42527e+06	1.42281e+06	1.29581e+06	1.3813e+06	60457.2	1.27867e+06	1.43841e+06	1.17103e+06	1.29604e+06	109848	932526	1.46566e+06	875503	1.09123e+06	265783	532920	452146	907134	686997	644799	173373			2850	244777	263644	254211
	2860	967510	1.64366e+06	985352	1.19884e+06	314619	1.02642e+06	1.36192e+06	1.10062e+06	1.16299e+06	143891	1.26528e+06	1.09409e+06	1.28319e+06	1.3481e+06	1.24766e+06	93868.2	1.29656e+06	1.37569e+06	1.3302e+06	1.33415e+06	32424.9	1.4253e+06	1.42289e+06	1.29581e+06	1.38133e+06	60484.7	1.27869e+06	1.43845e+06	1.17108e+06	1.29607e+06	109845	932527	1.46567e+06	875513	1.09124e+06	265785	532920	452147	907138	687003	644802	173375			2855	244777	263644	254211
	2865	967510	1.64378e+06	985352	1.19888e+06	314674	1.02644e+06	1.36208e+06	1.10062e+06	1.16305e+06	143962	1.26528e+06	1.09412e+06	1.2833e+06	1.34812e+06	1.24771e+06	93870.3	1.29657e+06	1.37571e+06	1.33022e+06	1.33417e+06	32429.3	1.42534e+06	1.42298e+06	1.29581e+06	1.38137e+06	60512	1.27871e+06	1.43848e+06	1.17112e+06	1.29611e+06	109842	932527	1.46568e+06	875524	1.09124e+06	265787	532920	452148	907142	687009	644805	173376			2860	244777	263644	254211
	2870	967510	1.64389e+06	985352	1.19892e+06	314728	1.02645e+06	1.36225e+06	1.10062e+06	1.16311e+06	144033	1.26529e+06	1.09416e+06	1.28341e+06	1.34815e+06	1.24775e+06	93872.4	1.29658e+06	1.37573e+06	1.33024e+06	1.33418e+06	32433.8	1.42537e+06	1.42306e+06	1.29581e+06	1.38141e+06	60539.4	1.27873e+06	1.43852e+06	1.17117e+06	1.29614e+06	109838	932527	1.46569e+06	875535	1.09125e+06	265789	532920	452149	907146	687016	644808	173378			2865	244777	263644	254211
	2875	967510	1.64401e+06	985352	1.19896e+06	314782	1.02646e+06	1.36241e+06	1.10062e+06	1.16316e+06	144104	1.2653e+06	1.0942e+06	1.28352e+06	1.34817e+06	1.2478e+06	93874.6	1.29659e+06	1.37576e+06	1.33026e+06	1.3342e+06	32438.3	1.42541e+06	1.42314e+06	1.29581e+06	1.38145e+06	60566.7	1.27875e+06	1.43855e+06	1.17121e+06	1.29617e+06	109835	932528	1.4657e+06	875545	1.09126e+06	265791	532920	452150	907150	687022	644810	173379			2870	244777	263644	254211
	2880	967510	1.64412e+06	985352	1.19899e+06	314836	1.02647e+06	1.36257e+06	1.10062e+06	1.16322e+06	144176	1.26531e+06	1.09424e+06	1.28363e+06	1.3482e+06	1.24784e+06	93876.8	1.2966e+06	1.37578e+06	1.33029e+06	1.33422e+06	32442.7	1.42545e+06	1.42322e+06	1.29581e+06	1.38149e+06	60594	1.27877e+06	1.43859e+06	1.17126e+06	1.29621e+06	109832	932528	1.46571e+06	875555	1.09126e+06	265793	532920	452151	907154	687028	644813	173381			2875	244777	263644	254211
	2885	967510	1.64423e+06	985352	1.19903e+06	314889	1.02648e+06	1.36273e+06	1.10062e+06	1.16328e+06	144247	1.26532e+06	1.09428e+06	1.28374e+06	1.34822e+06	1.24789e+06	93879	1.29661e+06	1.3758e+06	1.33031e+06	1.33424e+06	32447.1	1.42548e+06	1.4233e+06	1.29581e+06	1.38153e+06	60621.3	1.27879e+06	1.43862e+06	1.1713e+06	1.29624e+06	109829	932528	1.46572e+06	875566	1.09127e+06	265794	532920	452151	907158	687034	644816	173382			2880	244777	263644	254211
	2890	967510	1.64435e+06	985352	1.19907e+06	314942	1.02649e+06	1.3629e+06	1.10062e+06	1.16334e+06	144318	1.26533e+06	1.09431e+06	1.28385e+06	1.34825e+06	1.24793e+06	93881.3	1.29663e+06	1.37582e+06	1.33033e+06	1.33426e+06	32451.5	1.42552e+06	1.42338e+06	1.29581e+06	1.38157e+06	60648.5	1.27881e+06	1.43866e+06	1.17134e+06	1.29627e+06	109825	932529	1.46573e+06	875576	1.09128e+06	265796	532920	452152	907162	687039	644818	173384			2885	244777	263644	254211
	2895	967510	1.64446e+06	985352	1.19911e+06	314995	1.0265e+06	1.36306e+06	1.10062e+06	1.1634e+06	144389	1.26533e+06	1.09435e+06	1.28396e+06	1.34827e+06	1.24798e+06	93883.7	1.29664e+06	1.37585e+06	1.33035e+06	1.33428e+06	32455.9	1.42555e+06	1.42346e+06	1.29581e+06	1.38161e+06	60675.7	1.27883e+06	1.43869e+06	1.17139e+06	1.2963e+06	109822	932529	1.46574e+06	875586	1.09128e+06	265798	532920	452153	907166	687045	644821	173386			2890	244777	263644	254211
	2900	967510	1.64457e+06	985352	1.19914e+06	315048	1.02652e+06	1.36322e+06	1.10062e+06	1.16345e+06	144460	1.26534e+06	1.09439e+06	1.28407e+06	1.3483e+06	1.24802e+06	93886.1	1.29665e+06	1.37587e+06	1.33037e+06	1.3343e+06	32460.2	1.42559e+06	1.42355e+06	1.29581e+06	1.38165e+06	60702.9	1.27885e+06	1.43872e+06	1.17143e+06	1.29634e+06	109819	932529	1.46575e+06	875596	1.09129e+06	265800	532920	452154	907169	687051	644824	173387			2895	244777	263644	254211
	2905	967510	1.64468e+06	985352	1.19918e+06	315101	1.02653e+06	1.36338e+06	1.10062e+06	1.16351e+06	144532	1.26535e+06	1.09442e+06	1.28418e+06	1.34832e+06	1.24807e+06	93888.5	1.29666e+06	1.37589e+06	1.33039e+06	1.33431e+06	32464.5	1.42562e+06	1.42363e+06	1.29581e+06	1.38169e+06	60730	1.27887e+06	1.43876e+06	1.17148e+06	1.29637e+06	109816	932530	1.46576e+06	875606	1.0913e+06	265802	532920	452155	907173	687057	644826	173389			2900	244777	263644	254211
	2910	967510	1.64479e+06	985352	1.19922e+06	315154	1.02654e+06	1.36354e+06	1.10062e+06	1.16357e+06	144603	1.26536e+06	1.09446e+06	1.28429e+06	1.34835e+06	1.24811e+06	93891	1.29667e+06	1.37591e+06	1.33041e+06	1.33433e+06	32468.9	1.42566e+06	1.42371e+06	1.29581e+06	1.38172e+06	60757.1	1.27889e+06	1.43879e+06	1.17152e+06	1.2964e+06	109813	932530	1.46577e+06	875616	1.09131e+06	265804	532920	452156	907177	687063	644829	173390			2905	244777	263644	254211
	2915	967510	1.64491e+06	985352	1.19926e+06	315206	1.02655e+06	1.36371e+06	1.10062e+06	1.16363e+06	144674	1.26536e+06	1.0945e+06	1.2844e+06	1.34837e+06	1.24816e+06	93893.6	1.29668e+06	1.37593e+06	1.33044e+06	1.33435e+06	32473.2	1.42569e+06	1.42379e+06	1.29581e+06	1.38176e+06	60784.2	1.27891e+06	1.43882e+06	1.17156e+06	1.29643e+06	109810	932530	1.46578e+06	875626	1.09131e+06	265806	532920	452157	907180	687068	644831	173392			2910	244777	263644	254211
	2920	967510	1.64502e+06	985352	1.19929e+06	315258	1.02656e+06	1.36387e+06	1.10062e+06	1.16368e+06	144746	1.26537e+06	1.09453e+06	1.28451e+06	1.34839e+06	1.2482e+06	93896.2	1.29669e+06	1.37596e+06	1.33046e+06	1.33437e+06	32477.4	1.42573e+06	1.42387e+06	1.29581e+06	1.3818e+06	60811.3	1.27893e+06	1.43886e+06	1.17161e+06	1.29646e+06	109807	932530	1.46579e+06	875635	1.09132e+06	265807	532920	452158	907184	687074	644834	173393			2915	244777	263644	254211
	2925	967510	1.64513e+06	985352	1.19933e+06	315310	1.02657e+06	1.36403e+06	1.10062e+06	1.16374e+06	144817	1.26538e+06	1.09457e+06	1.28462e+06	1.34842e+06	1.24825e+06	93898.8	1.2967e+06	1.37598e+06	1.33048e+06	1.33439e+06	32481.7	1.42576e+06	1.42395e+06	1.29581e+06	1.38184e+06	60838.3	1.27895e+06	1.43889e+06	1.17165e+06	1.2965e+06	109804	932531	1.4658e+06	875645	1.09132e+06	265809	532920	452159	907188	687079	644836	173394			2920	244777	263644	254211
	2930	967510	1.64524e+06	985352	1.19937e+06	315362	1.02658e+06	1.36419e+06	1.10062e+06	1.1638e+06	144888	1.26539e+06	1.0946e+06	1.28473e+06	1.34844e+06	1.24829e+06	93901.5	1.29671e+06	1.376e+06	1.3305e+06	1.3344e+06	32486	1.4258e+06	1.42403e+06	1.29581e+06	1.38188e+06	60865.3	1.27897e+06	1.43892e+06	1.17169e+06	1.29653e+06	109801	932531	1.46581e+06	875654	1.09133e+06	265811	532920	452159	907191	687085	644839	173396			2925	244777	263644	254211
	2935	967510	1.64534e+06	985352	1.1994e+06	315413	1.02659e+06	1.36436e+06	1.10062e+06	1.16386e+06	144960	1.26539e+06	1.09464e+06	1.28484e+06	1.34846e+06	1.24833e+06	93904.2	1.29672e+06	1.37602e+06	1.33052e+06	1.33442e+06	32490.2	1.42583e+06	1.42411e+06	1.29581e+06	1.38192e+06	60892.3	1.27899e+06	1.43895e+06	1.17173e+06	1.29656e+06	109797	932531	1.46582e+06	875664	1.09134e+06	265813	532920	452160	907195	687090	644841	173397			2930	244777	263644	254211
	2940	967510	1.64545e+06	985352	1.19944e+06	315464	1.0266e+06	1.36452e+06	1.10062e+06	1.16391e+06	145031	1.2654e+06	1.09467e+06	1.28495e+06	1.34849e+06	1.24838e+06	93907	1.29673e+06	1.37604e+06	1.33054e+06	1.33444e+06	32494.4	1.42587e+06	1.42419e+06	1.29581e+06	1.38196e+06	60919.2	1.27901e+06	1.43899e+06	1.17178e+06	1.29659e+06	109794	932532	1.46583e+06	875673	1.09134e+06	265814	532920	452161	907198	687096	644844	173399			2935	244777	263644	254211
	2945	967510	1.64556e+06	985352	1.19947e+06	315516	1.02661e+06	1.36468e+06	1.10062e+06	1.16397e+06	145102	1.26541e+06	1.09471e+06	1.28506e+06	1.34851e+06	1.24842e+06	93909.9	1.29674e+06	1.37606e+06	1.33056e+06	1.33445e+06	32498.6	1.4259e+06	1.42427e+06	1.29581e+06	1.38199e+06	60946.1	1.27902e+06	1.43902e+06	1.17182e+06	1.29662e+06	109791	932532	1.46584e+06	875683	1.09135e+06	265816	532920	452162	907202	687101	644846	173400			2940	244777	263644	254211
	2950	967510	1.64567e+06	985352	1.19951e+06	315566	1.02662e+06	1.36484e+06	1.10062e+06	1.16403e+06	145174	1.26541e+06	1.09474e+06	1.28517e+06	1.34853e+06	1.24847e+06	93912.7	1.29675e+06	1.37608e+06	1.33058e+06	1.33447e+06	32502.7	1.42594e+06	1.42435e+06	1.29581e+06	1.38203e+06	60973	1.27904e+06	1.43905e+06	1.17186e+06	1.29665e+06	109788	932532	1.46584e+06	875692	1.09136e+06	265818	532920	452163	907205	687106	644849	173402			2945	244777	263644	254211
	2955	967510	1.64578e+06	985352	1.19955e+06	315617	1.02663e+06	1.365e+06	1.10062e+06	1.16409e+06	145245	1.26542e+06	1.09478e+06	1.28528e+06	1.34855e+06	1.24851e+06	93915.7	1.29676e+06	1.3761e+06	1.3306e+06	1.33449e+06	32506.9	1.42597e+06	1.42443e+06	1.29581e+06	1.38207e+06	60999.9	1.27906e+06	1.43908e+06	1.1719e+06	1.29668e+06	109785	932532	1.46585e+06	875701	1.09136e+06	265819	532921	452163	907208	687112	644851	173403			2950	244777	263644	254211
	2960	967510	1.64589e+06	985352	1.19958e+06	315668	1.02664e+06	1.36517e+06	1.10062e+06	1.16414e+06	145317	1.26543e+06	1.09481e+06	1.28539e+06	1.34858e+06	1.24855e+06	93918.6	1.29677e+06	1.37612e+06	1.33062e+06	1.33451e+06	32511	1.426e+06	1.42451e+06	1.29581e+06	1.38211e+06	61026.7	1.27908e+06	1.43911e+06	1.17194e+06	1.29671e+06	109783	932533	1.46586e+06	875710	1.09137e+06	265821	532921	452164	907212	687117	644853	173404			2955	244777	263644	254211
	2965	967510	1.64599e+06	985352	1.19962e+06	315718	1.02665e+06	1.36533e+06	1.10062e+06	1.1642e+06	145388	1.26543e+06	1.09485e+06	1.2855e+06	1.3486e+06	1.2486e+06	93921.7	1.29678e+06	1.37615e+06	1.33064e+06	1.33452e+06	32515.1	1.42604e+06	1.42459e+06	1.29581e+06	1.38215e+06	61053.5	1.2791e+06	1.43915e+06	1.17198e+06	1.29674e+06	109780	932533	1.46587e+06	875719	1.09137e+06	265823	532921	452165	907215	687122	644856	173406			2960	244777	263644	254211
	2970	967510	1.6461e+06	985352	1.19965e+06	315768	1.02666e+06	1.36549e+06	1.10062e+06	1.16426e+06	145460	1.26544e+06	1.09488e+06	1.28561e+06	1.34862e+06	1.24864e+06	93924.7	1.29679e+06	1.37617e+06	1.33065e+06	1.33454e+06	32519.2	1.42607e+06	1.42467e+06	1.29581e+06	1.38219e+06	61080.3	1.27911e+06	1.43918e+06	1.17203e+06	1.29677e+06	109777	932533	1.46588e+06	875728	1.09138e+06	265824	532921	452166	907218	687127	644858	173407			2965	244777	263644	254211
	2975	967510	1.6462e+06	985352	1.19969e+06	315818	1.02667e+06	1.36565e+06	1.10062e+06	1.16432e+06	145531	1.26545e+06	1.09491e+06	1.28572e+06	1.34864e+06	1.24868e+06	93927.9	1.2968e+06	1.37619e+06	1.33067e+06	1.33455e+06	32523.3	1.42611e+06	1.42475e+06	1.29581e+06	1.38222e+06	61107	1.27913e+06	1.43921e+06	1.17207e+06	1.2968e+06	109774	932533	1.46589e+06	875737	1.09139e+06	265826	532921	452166	907222	687132	644860	173408			2970	244777	263644	254211
	2980	967510	1.64631e+06	985352	1.19972e+06	315868	1.02668e+06	1.36581e+06	1.10062e+06	1.16437e+06	145603	1.26545e+06	1.09495e+06	1.28583e+06	1.34866e+06	1.24872e+06	93931	1.29681e+06	1.37621e+06	1.33069e+06	1.33457e+06	32527.4	1.42614e+06	1.42483e+06	1.29581e+06	1.38226e+06	61133.7	1.27915e+06	1.43924e+06	1.17211e+06	1.29683e+06	109771	932534	1.4659e+06	875746	1.09139e+06	265827	532921	452167	907225	687137	644862	173410			2975	244777	263644	254211
	2985	967510	1.64642e+06	985352	1.19976e+06	315917	1.02669e+06	1.36598e+06	1.10062e+06	1.16443e+06	145674	1.26546e+06	1.09498e+06	1.28594e+06	1.34869e+06	1.24877e+06	93934.2	1.29682e+06	1.37623e+06	1.33071e+06	1.33459e+06	32531.4	1.42618e+06	1.42491e+06	1.29581e+06	1.3823e+06	61160.4	1.27917e+06	1.43927e+06	1.17215e+06	1.29686e+06	109768	932534	1.4659e+06	875755	1.0914e+06	265829	532921	452168	907228	687142	644865	173411			2980	244777	263644	254211
	2990	967510	1.64652e+06	985352	1.19979e+06	315967	1.0267e+06	1.36614e+06	1.10062e+06	1.16449e+06	145746	1.26547e+06	1.09501e+06	1.28605e+06	1.34871e+06	1.24881e+06	93937.5	1.29683e+06	1.37625e+06	1.33073e+06	1.3346e+06	32535.5	1.42621e+06	1.42499e+06	1.29581e+06	1.38234e+06	61187.1	1.27918e+06	1.4393e+06	1.17219e+06	1.29689e+06	109765	932534	1.46591e+06	875764	1.0914e+06	265831	532921	452169	907231	687147	644867	173412			2985	244777	263644	254211
	2995	967510	1.64662e+06	985352	1.19983e+06	316016	1.02671e+06	1.3663e+06	1.10062e+06	1.16455e+06	145817	1.26547e+06	1.09505e+06	1.28616e+06	1.34873e+06	1.24885e+06	93940.8	1.29684e+06	1.37627e+06	1.33075e+06	1.33462e+06	32539.5	1.42624e+06	1.42507e+06	1.29581e+06	1.38238e+06	61213.7	1.2792e+06	1.43933e+06	1.17223e+06	1.29692e+06	109762	932534	1.46592e+06	875772	1.09141e+06	265832	532921	452169	907234	687152	644869	173413			2990	244777	263644	254211
	3000	967510	1.64673e+06	985352	1.19986e+06	316065	1.02672e+06	1.36646e+06	1.10062e+06	1.1646e+06	145889	1.26548e+06	1.09508e+06	1.28627e+06	1.34875e+06	1.24889e+06	93944.2	1.29685e+06	1.37628e+06	1.33077e+06	1.33463e+06	32543.5	1.42628e+06	1.42515e+06	1.29581e+06	1.38241e+06	61240.3	1.27922e+06	1.43936e+06	1.17227e+06	1.29695e+06	109759	932535	1.46593e+06	875781	1.09142e+06	265834	532921	452170	907237	687157	644871	173415			2995	244777	263644	254211
																																														3000	244777	263644	254211
[truncated: 19 more columns]

## Sheet: Fig1D
	Light scattering										Low-speed co-sedimentation
	pH	#1	#2	#3	#4	ave intensity at 3000 s	stdev				pH	#1	#2	#3	ave fraction actin pel	stdev
	6.6	967510	1.64673e+06	985352		1.19986e+06	316065				6.6	0.841651	0.464749	0.600913	0.635771	0.155831
	6.8	1.02672e+06	1.36646e+06	1.10062e+06		1.1646e+06	145889				6.8	0.799369	0.662963	0.837663	0.766665	0.0749762
	7	1.26548e+06	1.09508e+06	1.28627e+06	1.34875e+06	1.24889e+06	93944.2				7	0.839679	0.841145	0.857067	0.845964	0.00787417
	7.2	1.29685e+06	1.37628e+06	1.33077e+06		1.33463e+06	32543.5				7.2	0.830162	0.812297	0.855955	0.832805	0.017921
	7.4	1.42628e+06	1.42515e+06	1.29581e+06		1.38241e+06	61240.3				7.4	0.817352	0.842198	0.86269	0.840746	0.0185376
	7.6	1.27922e+06	1.43936e+06	1.17227e+06		1.29695e+06	109759				7.6	0.82803	0.85317	0.82931	0.836837	0.0115612
	7.8	932535	1.46593e+06	875781		1.09142e+06	265834				7.8	0.761512	0.613594	0.828241	0.734449	0.0896943
	8	532921	452170	907237	687157	644871	173415				8	0.690924	0.555617	0.481024	0.575855	0.0868782

## Sheet: Fig1F
	High-speed co-sedimentation
		pH 7 #1	pH 7 #2	pH 7 #3	pH 8 #1	pH 8 #2	pH 8 #3			pH 7	pH 7	pH 8	pH 8		uM F-actin	pH 7 fit	pH 8 fit				pH 7	pH 8
	[F-actin] (µM)	fraction PLS pel	fraction PLS pel	fraction PLS pel	fraction PLS pel	fraction PLS pel	fraction PLS pel		[F-actin] (µM)	ave	stdev	ave	stdev		0	0	0			binding-Kd
	0	0.012306	0.00631167	0.00825709	0.030543	0.0091869	0.0168294		0	0.00895825	0.00249689	0.0188531	0.00883522		0.5	0.0112128	0.0122176			Best-fit values
	7.5	0.110873	0.0897254	0.0815183	0.123929	0.114353	0.149618		7.5	0.094039	0.0123662	0.1293	0.0148892		1	0.0220831	0.0237802			Bmax	0.723	0.4435
	17.5	0.2883	0.24709	0.30789	0.226309	0.204759	0.24481		17.5	0.281093	0.0253392	0.225293	0.0163666		1.5	0.0326264	0.0347389			Kd	31.74	17.65
	37.5	0.400508	0.408568	0.391334	0.343942	0.291098	0.270595		37.5	0.400136	0.00704068	0.301879	0.0308989		2	0.0428571	0.0451399			Std. Error
	75	0.502887	0.507885	0.53732	0.345729	0.368499	0.330577		75	0.516031	0.0151914	0.348268	0.0155856		2.5	0.0527891	0.0550248			Bmax	0.03343	0.01466
	100	0.549691	0.543784	0.511621	0.391181	0.381379	0.38313		100	0.535032	0.0167289	0.38523	0.00426842		3	0.0624352	0.064431			Kd	3.909	1.957
															3.5	0.0718076	0.0733924			95% CI (asymptotic)
															4	0.0809177	0.08194			Bmax	0.6521 to 0.7938	0.4124 to 0.4746
															4.5	0.0897765	0.0901016			Kd	23.45 to 40.03	13.51 to 21.80
															5	0.0983941	0.0979029			Goodness of Fit
															5.5	0.10678	0.105367			Degrees of Freedom	16	16
															6	0.114944	0.112516			R squared	0.984	0.9823
															6.5	0.122895	0.119369			Sum of Squares	0.01154	0.005272
															7	0.13064	0.125943			Sy.x	0.02686	0.01815
															7.5	0.138188	0.132256
															8	0.145546	0.138324			Number of points
															8.5	0.152721	0.144159			# of X values	18	18
															9	0.15972	0.149775			# Y values analyzed	18	18
															9.5	0.166549	0.155184
															10	0.173215	0.160398
															10.5	0.179723	0.165426
															11	0.186079	0.170279
															11.5	0.192287	0.174966
															12	0.198354	0.179494
															12.5	0.204283	0.183872
															13	0.21008	0.188108
															13.5	0.215749	0.192207
															14	0.221294	0.196177
															14.5	0.226719	0.200023
															15	0.232028	0.203752
															15.5	0.237225	0.207368
															16	0.242313	0.210877
															16.5	0.247295	0.214283
															17	0.252175	0.21759
															17.5	0.256956	0.220804
															18	0.261641	0.223927
															18.5	0.266232	0.226964
															19	0.270733	0.229918
															19.5	0.275146	0.232793
															20	0.279474	0.235591
															20.5	0.283719	0.238316
															21	0.287884	0.24097
															21.5	0.29197	0.243557
															22	0.295981	0.246078
															22.5	0.299917	0.248537
															23	0.303782	0.250935
															23.5	0.307576	0.253275
															24	0.311302	0.255558
															24.5	0.314963	0.257788
															25	0.318558	0.259965
															25.5	0.322091	0.262092
															26	0.325563	0.26417
															26.5	0.328975	0.2662
															27	0.332329	0.268186
															27.5	0.335626	0.270127
															28	0.338868	0.272026
															28.5	0.342057	0.273884
															29	0.345193	0.275702
															29.5	0.348277	0.277481
															30	0.351312	0.279224
															30.5	0.354298	0.280929
															31	0.357236	0.2826
															31.5	0.360128	0.284237
															32	0.362975	0.285841
															32.5	0.365777	0.287413
															33	0.368536	0.288954
															33.5	0.371252	0.290464
															34	0.373928	0.291946
															34.5	0.376563	0.293399
															35	0.379158	0.294824
															35.5	0.381715	0.296223
															36	0.384234	0.297596
															36.5	0.386716	0.298943
															37	0.389162	0.300265
															37.5	0.391573	0.301564
															38	0.393949	0.302839
															38.5	0.396291	0.304092
															39	0.398601	0.305322
															39.5	0.400877	0.306531
															40	0.403122	0.307719
															40.5	0.405336	0.308887
															41	0.40752	0.310034
															41.5	0.409674	0.311162
															42	0.411798	0.312272
															42.5	0.413894	0.313362
															43	0.415962	0.314435
															43.5	0.418002	0.315491
															44	0.420016	0.316529
															44.5	0.422003	0.31755
															45	0.423964	0.318555
															45.5	0.4259	0.319545
															46	0.427811	0.320518
															46.5	0.429697	0.321477
															47	0.43156	0.322421
															47.5	0.433399	0.32335
															48	0.435214	0.324265
															48.5	0.437008	0.325166
															49	0.438779	0.326054
															49.5	0.440528	0.326929
															50	0.442256	0.32779
															50.5	0.443963	0.328639
															51	0.445649	0.329476
															51.5	0.447315	0.3303
															52	0.448961	0.331113
															52.5	0.450588	0.331914
															53	0.452195	0.332703
															53.5	0.453783	0.333482
															54	0.455353	0.33425
															54.5	0.456905	0.335007
															55	0.458439	0.335754
															55.5	0.459955	0.33649
															56	0.461454	0.337217
															56.5	0.462936	0.337933
															57	0.464402	0.33864
															57.5	0.465851	0.339338
															58	0.467283	0.340026
															58.5	0.4687	0.340706
															59	0.470101	0.341376
															59.5	0.471487	0.342038
															60	0.472858	0.342692
															60.5	0.474214	0.343337
															61	0.475555	0.343973
															61.5	0.476882	0.344602
															62	0.478195	0.345223
															62.5	0.479494	0.345836
															63	0.480779	0.346441
															63.5	0.482051	0.347039
															64	0.483309	0.34763
															64.5	0.484554	0.348214
															65	0.485787	0.34879
															65.5	0.487006	0.34936
															66	0.488214	0.349922
															66.5	0.489409	0.350478
															67	0.490591	0.351028
															67.5	0.491762	0.351571
															68	0.492922	0.352107
															68.5	0.494069	0.352638
															69	0.495205	0.353162
															69.5	0.496331	0.35368
															70	0.497444	0.354193
															70.5	0.498548	0.354699
															71	0.49964	0.3552
															71.5	0.500722	0.355695
															72	0.501793	0.356185
															72.5	0.502854	0.356669
															73	0.503905	0.357148
															73.5	0.504946	0.357622
															74	0.505977	0.358091
															74.5	0.506998	0.358554
															75	0.50801	0.359012
															75.5	0.509012	0.359466
															76	0.510006	0.359915
															76.5	0.510989	0.360358
															77	0.511964	0.360798
															77.5	0.51293	0.361232
															78	0.513887	0.361662
															78.5	0.514836	0.362088
															79	0.515776	0.362509
															79.5	0.516707	0.362926
															80	0.51763	0.363338
															80.5	0.518545	0.363747
															81	0.519452	0.364151
															81.5	0.520351	0.364551
															82	0.521241	0.364947
															82.5	0.522124	0.365339
															83	0.523	0.365728
															83.5	0.523868	0.366112
															84	0.524728	0.366493
															84.5	0.525581	0.36687
															85	0.526426	0.367243
															85.5	0.527265	0.367613
															86	0.528096	0.367979
															86.5	0.52892	0.368341
															87	0.529737	0.3687
															87.5	0.530548	0.369056
															88	0.531351	0.369408
															88.5	0.532148	0.369757
															89	0.532939	0.370103
															89.5	0.533722	0.370446
															90	0.5345	0.370785
															90.5	0.535271	0.371121
															91	0.536036	0.371454
															91.5	0.536794	0.371784
															92	0.537546	0.372111
															92.5	0.538293	0.372435
															93	0.539033	0.372756
															93.5	0.539768	0.373075
															94	0.540496	0.37339
															94.5	0.541219	0.373703
															95	0.541936	0.374012
															95.5	0.542648	0.374319
															96	0.543354	0.374624
															96.5	0.544054	0.374926
															97	0.544749	0.375225
															97.5	0.545439	0.375521
															98	0.546123	0.375815
															98.5	0.546802	0.376106
															99	0.547476	0.376395
															99.5	0.548145	0.376682
															100	0.548808	0.376966

## Sheet: Fig1G-I
	pH 7 Bundle lengths (µm)																		pH 8 Bundle lengths (µm)																			% unbundled length ( 2 min)			Unpaired t-test:
	Time, s	bundle 1	bundle 2	bundle 3	bundle 4	bundle 5	bundle 6	bundle 7	bundle 8	bundle 9	bundle 10	bundle 11	bundle 12	bundle 13	bundle 14	bundle 15			Time, s	bundle 1	bundle 2	bundle 3	bundle 4	bundle 5	bundle 6	bundle 7	bundle 8	bundle 9	bundle 10	bundle 11	bundle 12	bundle 13	bundle 14	bundle 15				pH7	pH8		Table Analyzed	% unbundled (2 min)
	0	8.42	7.55	6.16	5.81	2.4	5.5	5.49	12.05	5.58	5.2	9.54	6.52	5.22	16.22	12.62			0	17.11	18.09	4.1	4.46	5.39	7.28	5.93	6.11	6.68	8.05	8.21	4.28	3.45	10.5	3.83				7.20093	34.5507
	15	8.42	7.67	3.89	5.81	2.17	5.59	5.49	12.62	5.42	5.17	9.92	6.52	5.78	16.26	12.62			15	17.25	10.94	4.1	1.31	7.08	4.39	4.81	5.04	6.64	6.14	3.63	4.24	3.37	8.96	3.23				19.4263	52.9574		Column B	pH8
	30	8.37	7.03	4.01	5.71	2.3	5.59	5.49	12.62	5.42	5.06	9.91	5.57	5.78	16.26	12.72			30	15.53	11.51	4.1	3.77	4.79	8.24	4.2	3.35	6.99	6.38	5.62	4.65	3.75	6.15	3.22				50.9458	90.7317		vs.	vs.
	45	8.35	6.39	6.86	5.71	2.3	5.43	5.49	12.62	5.56	5.06	9.81	6.38	5.66	15.75	12.72			45	15.55	9.42	4.1	4.3	5.3	5.25	5.9	2.01	3.25	7.18	4.96	3.96	3.48	5.61	3.03				14.0411	70.6278		Column A	pH7
	60	8.35	6.39	6.96	5.71	2.3	5.43	5.27	11.79	5.56	4.38	9.36	6.21	5.75	16.55	12.72			60	17.24	10.18	4.1	3.11	3.65	5.65	2.33	2.32	7.12	8.12	6.44	2.93	3.22	4.67	2.2				41.2186	48.4463
	75	8.35	7.36	7.93	5.84	2.46	5.6	5.68	12.48	5.64	5.15	9.86	6.4	5.75	16.07	12.72			75	15.5	9.63	2.03	2.3	4.53	6.14	4.22	3.34	4.49	4.18	7.43	4.18	2.93	8.65	3.29				24.6454	78.7621		Unpaired t test
	90	8.5	7.05	7.8	5.84	2.79	5.64	5.45	12.28	5.64	5.1	8.94	6.65	5.75	15.62	12.69			90	16.9	8.51	2.29	2.84	4.43	7.82	3.15	6.12	3.72	9.04	7.86	5.02	3.06	7.09	3.85				11.0915	79.4266		P value	<0.0001
	105	8.61	6.98	7.8	5.84	2.48	4.58	5.55	12.28	5.6	5	9.76	6.76	5.75	15.62	12.99			105	14.92	8.75	2.47	2.15	4.77	5.3	4.26	5.83	5.14	5.36	4.42	5.08	3.78	5.85	3.23				16.0856	67.1569		P value summary	****
	120	8.61	7.31	7.56	5.84	2.48	4.44	5.4	12.47	5.35	5.24	9.79	6.72	5.75	15.62	12.99			120	16.95	9.18	1.97	4.28	4.03	7.68	2.85	2.95	8.21	7.47	5.05	5.19	3.9	5.46	3.56				11.8794	60.5359		Significantly different (P < 0.05)?	Yes
	135	8.83	6.96	7.56	6.04	2.48	4.25	5.4	12.23	5.2	5.24	9.71	6.72	6.19	15.62	12.99			135	16.28	10.52	1.54	3.58	4.65	8.5	3.83	5.45	3.53	8.69	6.27	4.05	4.52	7.1	2.78				27.0992	53.7611		One- or two-tailed P value?	Two-tailed
	150	8.83	7.2	7.19	6.01	2.48	4.63	5.4	12.48	5.42	5.24	9.41	6.72	5.95	15.62	12.99			150	16.78	12.67	2.55	4.39		8.33	6.03		6.49	6.99	5.51	4.28	3.72	6.15	2.96				10.2823	55.7856		t, df	t=8.200, df=28
	165	8.97	6.31	7.39	5.96	2.46	4.94	5.4	12.48	5.42	5.24	9.96	6.72	5.95	15.62	13.37			165	12.95	14.12	4.16	4.17		8.62	4.39		3.4	7.46	5.15	4.47	4.59	6.11	2.68				17.6036	43.5453
	180	8.97	7.09	6.16	5.96	2.29	4.62	5.4	13.51	5.42	5.78	9.7	6.72	5.95	15.62	13.19			180	14.27	10.82	1.13	2.87		8.24	2.59		4.21	4.78	5.74	4.24	4.55		3.2				16.782	55.3846		How big is the difference?
	195	8.97	6.76	5.55	6.05	2.6	4.62	5.05	13.55	5.42	5.78	9.4	6.72	5.95	16.21	13.19			195	16.37	10.82	1.79	2.9		5.97	4.22		4.23	7.99	6.78	4.54	4.69		3.5				5.61934	55.5238		Mean of column A	18.65
	210	8.97	6.97	7.86	6.05	2.15	4.62	5.05	13.55	5.42	5.78	9.48	6.72	5.95	16.21	13.19			210	13.21	9.94	4.22	3.2		4.63	1.32		3.79	6.96		4.56	5.09		2.75				5.77367	55.5844		Mean of column B	60.19
	225	8.97	7.8	6.84	6.02	2.63		5.05	13.34	5.42	4.36	9.47	6.72	5.95	16.21	13.19			225	11.29	9.94	1.61	3.93		2.83	1.58		3.43	6.53		4.24	3.87		4.34			AVE	18.6463	60.1854		Difference between means (B - A) ± SEM	41.54 ± 5.066
	240	8.97	6.64	7.67	6.37	1.97		5.05	13.34	5.42	5.1	9.47		6.03	16.21	13.19			240		9.94	4.1	3.87		4.37	1.97		4.55	6.32		4.13			4.08			STDEV.P	12.4696	14.2754		95% confidence interval	31.16 to 51.92
	255	8.97	6.65	6.39	6.37	2.2		5.05	13.82	5.58	4.74	9.56		6.03		13.19			255			4.85	3.15		8.72	3.18		5.98	6.02		4.55						N	15	15		R squared (eta squared)	0.706
	270	8.78		7.28	6.37	2.53				5.58		9.51		6.03		13.19			270			4.21	4.04		8.85	3.57		7.92			4.92
	285	8.78		6.99	5.62	3.12				5.58		9.51		6.03		13.19			285			4.53			5.16	5.21		8.22			4.56										F test to compare variances
	300			5.92	6.24	2.79				5.87		9.51		6.03		13.19			300			4.3			3.67	3.84					4.4										F, DFn, Dfd	1.311, 14, 14
	315			7.77	6.24	2.79				5.87		9.51		6.03		13.19			315						2.36	4.15					4.22										P value	0.6196
	330			7.61	6.24	2.73				5.5		9.51		6					330						4.62	5.84					4.42										P value summary	ns
	345			7.9	6.22	2.53				5.5		9.04		6					345						3.93	5.2					4.04										Significantly different (P < 0.05)?	No
	360			6.36	5.63	2.53				5.63		9.04		6					360						5.44						4.21
	375			6.91	6.43	2.53				5.61		9.04							375												4.59										Data analyzed
	390			6.91	6.44	2.74				5.61		9.04							390																						Sample size, column A	15
	405			7.31	6.17					5.61		8.96							405																						Sample size, column B	15
	420			7.16	6.39					5.61		8.96							420
	435			7.4								8.96							435

## Sheet: Fig2A
	Light scattering of F-actin bundling by PLS2-core
	pH 7							pH 8
	time (s)	pH7 #1	pH7 #2	pH7 #3	avg	stdev		time (s)	pH8 #1	pH8 #2	pH8 #3	avg	stdev
	5	61527.9	68123.9	82481.2	70711	8747.55		5	26085.5	37057.2	30357.8	31166.9	4515.56
	10	94459.4	113524	125161	111048	12655.6		10	49720	53665.6	44589.8	49325.1	3715.71
	15	124312	154166	163420	147299	16687.9		15	71318.9	69277.4	57940.4	66178.9	5884.79
	20	151373	190551	197716	179880	20368.8		20	91068.3	83954.3	70466.5	81829.7	8543.79
	25	175904	223124	228462	209163	23618.9		25	109137	97754.6	82220.8	96370.8	11032
	30	198141	252287	256025	235484	26450.1		30	125678	110732	93252.9	109888	13250.9
	35	218299	278398	280737	259144	28898.1		35	140830	122939	103609	122459	15199.1
	40	236572	301776	302893	280413	31004.1		40	154719	134422	113332	134158	16896.9
	45	253136	322708	322758	299534	32808.4		45	167459	145225	122464	145049	18369.6
	50	268152	341453	340570	316725	34348.3		50	179153	155392	131040	155195	19642.6
	55	281763	358238	356544	332182	35657.7		55	189897	164961	139098	164652	20739.8
	60	294102	373270	370868	346080	36766.9		60	199775	173969	146670	173471	21682.9
	65	305288	386733	383715	358579	37702.5		65	208864	182450	153787	181700	22491.6
	70	315427	398791	395238	369819	38488.2		70	217235	190438	160477	189384	23183.4
	75	324618	409593	405575	379929	39144.7		75	224952	197962	166769	196561	23773.8
	80	332950	419270	414848	389023	39690.1		80	232073	205050	172687	203270	24276.7
	85	340503	427939	423168	397203	40140.4		85	238649	211730	178255	209545	24704.1
	90	347350	435708	430634	404564	40509.3		90	244729	218026	183495	215417	25066.6
	95	353556	442670	437334	411187	40809		95	250356	223962	188428	220916	25373.7
	100	359183	448910	443349	417147	41049.9		100	255570	229560	193074	226068	25633.4
	105	364283	454504	448748	422512	41241.1		105	260406	234840	197449	230898	25852.8
	110	368906	459520	453597	427341	41390.5		110	264897	239821	201572	235430	26038.2
	115	373097	464018	457952	431689	41504.8		115	269072	244523	205458	239684	26194.7
	120	376896	468052	461865	435604	41589.9		120	272958	248961	209122	243680	26327.1
	125	380340	471672	465381	439131	41651		125	276580	253151	212578	247436	26439.2
	130	383462	474922	468542	442308	41692.3		130	279959	257109	215839	250969	26534.5
	135	386292	477838	471384	445171	41717.5		135	283116	260849	218917	254294	26615.9
	140	388857	480458	473941	447752	41729.8		140	286069	264383	221823	257425	26685.8
	145	391183	482811	476241	450078	41732		145	288835	267724	224568	260376	26746.3
	150	393291	484927	478313	452177	41726.3		150	291429	270884	227163	263158	26799.2
	155	395202	486829	480179	454070	41714.6		155	293865	273873	229615	265784	26846
	160	396934	488540	481861	455778	41698.6		160	296155	276701	231935	268263	26888
	165	398504	490081	483378	457321	41679.7		165	298311	279378	234130	270606	26926.1
	170	399928	491469	484746	458714	41658.9		170	300343	281913	236207	272821	26961.2
	175	401218	492719	485983	459973	41637.3		175	302261	284315	238175	274917	26994
	180	402388	493848	487100	461112	41615.6		180	304074	286590	240039	276901	27025.2
	185	403448	494867	488111	462142	41594.5		185	305789	288748	241806	278781	27055.2
	190	404409	495787	489027	463074	41574.3		190	307414	290793	243482	280563	27084.3
	195	405281	496620	489857	463919	41555.6		195	308956	292734	245072	282254	27112.8
	200	406070	497375	490610	464685	41538.7		200	310419	294576	246582	283859	27141
	205	406786	498059	491294	465380	41523.7		205	311811	296324	248015	285384	27169.1
	210	407435	498679	491917	466011	41510.9		210	313135	297985	249378	286833	27197.2
	215	408024	499244	492485	466584	41500.3		215	314397	299563	250673	288211	27225.4
	220	408557	499758	493003	467106	41492.1		220	315601	301063	251906	289523	27253.7
	225	409041	500227	493477	467581	41486.2		225	316751	302489	253079	290773	27282.2
	230	409479	500655	493911	468015	41482.7		230	317849	303847	254196	291964	27310.9
	235	409876	501047	494309	468411	41481.6		235	318901	305138	255261	293100	27339.8
	240	410236	501407	494676	468773	41482.8		240	319907	306368	256276	294184	27369
	245	410563	501738	495013	469105	41486.3		245	320872	307539	257244	295218	27398.3
	250	410859	502043	495325	469409	41491.9		250	321798	308656	258168	296207	27427.7
	255	411127	502324	495614	469688	41499.7		255	322686	309720	259050	297152	27457.3
	260	411370	502585	495883	469946	41509.5		260	323540	310736	259894	298057	27486.9
	265	411591	502827	496132	470183	41521.2		265	324362	311705	260700	298922	27516.6
	270	411791	503052	496365	470403	41534.8		270	325152	312630	261471	299751	27546.3
	275	411972	503262	496584	470606	41550.2		275	325913	313514	262210	300545	27575.9
	280	412136	503459	496789	470795	41567.2		280	326646	314358	262917	301307	27605.4
	285	412285	503644	496982	470970	41585.9		285	327353	315165	263595	302038	27634.8
	290	412420	503818	497164	471134	41606		290	328035	315937	264245	302739	27664
	295	412542	503983	497336	471287	41627.5		295	328694	316676	264868	303413	27693
	300	412653	504139	497500	471430	41650.3		300	329330	317383	265467	304060	27721.8
	305	412753	504287	497656	471565	41674.3		305	329944	318061	266042	304682	27750.2
	310	412845	504428	497805	471693	41699.5		310	330539	318710	266595	305281	27778.3
	315	412927	504563	497948	471813	41725.8		315	331113	319332	267126	305857	27806.1
	320	413002	504692	498085	471926	41753.1		320	331669	319929	267638	306412	27833.4
	325	413070	504817	498217	472035	41781.3		325	332208	320502	268130	306947	27860.4
	330	413131	504936	498345	472138	41810.4		330	332729	321052	268604	307462	27886.9
	335	413187	505052	498469	472236	41840.2		335	333234	321580	269061	307958	27912.9
	340	413238	505165	498588	472330	41870.9		340	333723	322087	269502	308438	27938.4
	345	413284	505274	498705	472421	41902.2		345	334198	322575	269927	308900	27963.4
	350	413325	505380	498819	472508	41934.1		350	334658	323044	270338	309346	27987.9
	355	413363	505483	498930	472592	41966.7		355	335104	323495	270734	309778	28011.8
	360	413397	505585	499038	472673	41999.7		360	335536	323930	271117	310194	28035.2
	365	413428	505684	499144	472752	42033.3		365	335956	324348	271487	310597	28058
	370	413456	505781	499249	472829	42067.3		370	336364	324751	271845	310987	28080.2
	375	413481	505876	499352	472903	42101.8		375	336760	325139	272192	311364	28101.8
	380	413504	505970	499453	472976	42136.6		380	337144	325513	272528	311728	28122.8
	385	413525	506063	499552	473047	42171.8		385	337517	325874	272853	312081	28143.2
	390	413544	506154	499651	473116	42207.3		390	337880	326223	273167	312423	28163
	395	413561	506244	499748	473184	42243.1		395	338232	326559	273473	312754	28182.2
	400	413577	506333	499844	473251	42279.2		400	338574	326883	273769	313075	28200.8
	405	413591	506421	499939	473317	42315.5		405	338907	327197	274056	313387	28218.7
	410	413604	506509	500033	473382	42352.1		410	339230	327500	274335	313688	28236.1
	415	413616	506595	500127	473446	42388.8		415	339544	327793	274606	313981	28252.8
	420	413626	506681	500220	473509	42425.7		420	339849	328076	274868	314265	28268.9
	425	413636	506766	500312	473571	42462.8		425	340146	328350	275124	314540	28284.4
	430	413644	506851	500403	473633	42500		430	340435	328616	275372	314808	28299.4
	435	413652	506935	500494	473694	42537.4		435	340716	328872	275614	315067	28313.7
	440	413659	507019	500585	473754	42574.8		440	340989	329121	275849	315320	28327.4
	445	413666	507102	500675	473814	42612.4		445	341255	329362	276077	315565	28340.6
	450	413671	507185	500764	473874	42650.1		450	341513	329595	276300	315803	28353.1
	455	413677	507268	500854	473933	42687.8		455	341764	329821	276517	316034	28365.1
	460	413682	507350	500942	473991	42725.6		460	342009	330040	276728	316259	28376.6
	465	413686	507432	501031	474050	42763.5		465	342247	330253	276933	316478	28387.5
	470	413690	507514	501119	474108	42801.5		470	342478	330459	277134	316690	28397.8
	475	413693	507595	501207	474165	42839.4		475	342703	330659	277329	316897	28407.7
	480	413697	507676	501295	474222	42877.4		480	342922	330853	277519	317098	28417
	485	413700	507757	501382	474279	42915.5		485	343136	331042	277705	317294	28425.8
	490	413702	507838	501469	474336	42953.5		490	343343	331225	277886	317485	28434.1
	495	413705	507918	501556	474393	42991.6		495	343545	331403	278063	317670	28441.9
	500	413707	507998	501643	474449	43029.7		500	343742	331575	278235	317851	28449.2
	505	413709	508078	501729	474505	43067.8		505	343933	331743	278404	318027	28456.1
	510	413711	508158	501816	474561	43105.9		510	344119	331906	278568	318198	28462.5
	515	413712	508238	501902	474617	43144		515	344300	332065	278729	318365	28468.5
	520	413714	508318	501988	474673	43182.1		520	344477	332219	278886	318527	28474
	525	413715	508397	502073	474729	43220.2		525	344648	332369	279039	318685	28479.1
	530	413716	508476	502159	474784	43258.3		530	344815	332515	279188	318840	28483.8
	535	413717	508556	502245	474839	43296.4		535	344978	332657	279335	318990	28488.1
	540	413718	508635	502330	474894	43334.4		540	345136	332795	279478	319136	28492
	545	413719	508713	502415	474949	43372.5		545	345291	332930	279617	319279	28495.6
	550	413720	508792	502500	475004	43410.5		550	345441	333061	279754	319418	28498.7
	555	413721	508871	502585	475059	43448.5		555	345587	333188	279888	319554	28501.6
	560	413721	508950	502670	475114	43486.4		560	345729	333312	280018	319686	28504
	565	413722	509028	502755	475168	43524.4		565	345867	333433	280146	319815	28506.2
	570	413723	509106	502839	475223	43562.3		570	346002	333551	280271	319941	28508
	575	413723	509185	502924	475277	43600.2		575	346133	333665	280393	320064	28509.5
	580	413724	509263	503008	475331	43638.1		580	346261	333777	280513	320184	28510.7
	585	413724	509341	503092	475386	43675.9		585	346385	333886	280630	320301	28511.6
	590	413724	509419	503176	475440	43713.7		590	346507	333992	280745	320414	28512.2
	595	413725	509496	503260	475494	43751.4		595	346624	334096	280857	320526	28512.6
	600	413725	509574	503344	475548	43789.2		600	346739	334196	280967	320634	28512.7
	605	413725	509652	503428	475602	43826.9		605	346851	334295	281074	320740	28512.5
	610	413726	509729	503511	475655	43864.5		610	346960	334391	281179	320843	28512.1
	615	413726	509807	503595	475709	43902.1		615	347066	334484	281282	320944	28511.5
	620	413726	509884	503678	475763	43939.7		620	347169	334575	281383	321042	28510.6
	625	413726	509961	503761	475816	43977.3		625	347269	334664	281482	321138	28509.6
	630	413726	510039	503845	475870	44014.8		630	347367	334751	281579	321232	28508.3
	635	413726	510116	503928	475923	44052.2		635	347462	334835	281674	321324	28506.8
	640	413727	510193	504011	475977	44089.7		640	347555	334918	281766	321413	28505.1
	645	413727	510269	504093	476030	44127.1		645	347645	334998	281857	321500	28503.3
	650	413727	510346	504176	476083	44164.4		650	347733	335077	281946	321585	28501.2
	655	413727	510423	504259	476136	44201.7		655	347819	335154	282034	321669	28499.1
	660	413727	510500	504341	476189	44239		660	347902	335228	282119	321750	28496.7
	665	413727	510576	504424	476242	44276.2		665	347983	335301	282203	321829	28494.2
	670	413727	510653	504506	476295	44313.4		670	348062	335373	282285	321907	28491.5
	675	413727	510729	504588	476348	44350.6		675	348139	335442	282366	321982	28488.8
	680	413727	510805	504671	476401	44387.7		680	348214	335510	282444	322056	28485.8
	685	413727	510881	504753	476454	44424.8		685	348287	335577	282522	322128	28482.8
	690	413727	510957	504835	476507	44461.8		690	348358	335641	282597	322199	28479.6
	695	413728	511033	504916	476559	44498.8		695	348427	335704	282671	322268	28476.3
	700	413728	511109	504998	476612	44535.7		700	348494	335766	282744	322335	28473
	705	413728	511185	505080	476664	44572.7		705	348560	335826	282815	322400	28469.5
	710	413728	511261	505161	476717	44609.5		710	348623	335885	282885	322465	28465.9
	715	413728	511337	505243	476769	44646.3		715	348686	335943	282954	322527	28462.2
	720	413728	511412	505324	476821	44683.1		720	348746	335999	283021	322589	28458.5
	725	413728	511488	505405	476874	44719.9		725	348805	336054	283087	322648	28454.6
	730	413728	511563	505487	476926	44756.6		730	348862	336107	283151	322707	28450.7
	735	413728	511638	505568	476978	44793.2		735	348918	336160	283214	322764	28446.8
	740	413728	511714	505649	477030	44829.9		740	348972	336211	283276	322820	28442.7
	745	413728	511789	505729	477082	44866.4		745	349025	336261	283337	322874	28438.6
	750	413728	511864	505810	477134	44903		750	349077	336309	283397	322928	28434.5
	755	413728	511939	505891	477186	44939.5		755	349127	336357	283455	322980	28430.3
	760	413728	512014	505971	477238	44975.9		760	349176	336403	283512	323031	28426
	765	413728	512089	506052	477289	45012.3		765	349224	336449	283568	323080	28421.7
	770	413728	512163	506132	477341	45048.7		770	349270	336493	283624	323129	28417.4
	775	413728	512238	506212	477393	45085		775	349315	336537	283677	323176	28413
	780	413728	512313	506293	477444	45121.3		780	349359	336579	283730	323223	28408.6
	785	413728	512387	506373	477496	45157.6		785	349402	336620	283782	323268	28404.1
	790	413728	512461	506453	477547	45193.8		790	349444	336661	283833	323313	28399.7
	795	413728	512536	506533	477599	45229.9		795	349484	336700	283883	323356	28395.2
	800	413728	512610	506612	477650	45266		800	349524	336739	283932	323398	28390.7
	805	413728	512684	506692	477701	45302.1		805	349562	336777	283980	323440	28386.2
	810	413728	512758	506772	477753	45338.2		810	349600	336814	284027	323480	28381.6
	815	413728	512832	506851	477804	45374.2		815	349636	336850	284073	323520	28377.1
	820	413728	512906	506930	477855	45410.1		820	349672	336885	284118	323558	28372.5
	825	413728	512980	507010	477906	45446		825	349706	336919	284163	323596	28368
	830	413728	513054	507089	477957	45481.9		830	349740	336953	284206	323633	28363.4
	835	413728	513127	507168	478008	45517.7		835	349773	336986	284249	323669	28358.9
	840	413728	513201	507247	478059	45553.5		840	349804	337018	284291	323704	28354.3
	845	413728	513274	507326	478109	45589.3		845	349836	337049	284332	323739	28349.7
	850	413728	513348	507405	478160	45625		850	349866	337080	284372	323773	28345.2
	855	413728	513421	507483	478211	45660.6		855	349895	337110	284412	323806	28340.6
	860	413728	513494	507562	478261	45696.3		860	349924	337139	284450	323838	28336.1
	865	413728	513567	507641	478312	45731.8		865	349952	337168	284488	323869	28331.5
	870	413728	513640	507719	478362	45767.4		870	349979	337196	284525	323900	28327
	875	413728	513713	507797	478413	45802.9		875	350006	337223	284562	323930	28322.5
	880	413728	513786	507876	478463	45838.4		880	350031	337250	284598	323960	28318
	885	413728	513859	507954	478514	45873.8		885	350057	337276	284633	323989	28313.6
	890	413728	513932	508032	478564	45909.2		890	350081	337302	284667	324017	28309.1
	895	413728	514005	508110	478614	45944.5		895	350105	337327	284701	324044	28304.7
	900	413728	514077	508188	478664	45979.8		900	350128	337351	284734	324071	28300.3
	905	413728	514150	508265	478714	46015.1		905	350151	337375	284767	324097	28295.9
	910	413728	514222	508343	478764	46050.3		910	350173	337398	284799	324123	28291.5
	915	413728	514294	508421	478814	46085.4		915	350194	337421	284830	324148	28287.2
	920	413728	514367	508498	478864	46120.6		920	350215	337443	284860	324173	28282.8
	925	413728	514439	508576	478914	46155.7		925	350235	337465	284891	324197	28278.5
	930	413728	514511	508653	478964	46190.7		930	350255	337487	284920	324220	28274.3
	935	413728	514583	508730	479014	46225.7		935	350274	337507	284949	324243	28270
	940	413728	514655	508807	479063	46260.7		940	350293	337528	284977	324266	28265.8
	945	413728	514727	508884	479113	46295.7		945	350311	337548	285005	324288	28261.6
	950	413728	514798	508961	479163	46330.6		950	350329	337567	285032	324309	28257.5
	955	413728	514870	509038	479212	46365.4		955	350346	337586	285059	324330	28253.4
	960	413728	514942	509115	479262	46400.2		960	350363	337605	285085	324351	28249.3
	965	413728	515013	509191	479311	46435		965	350379	337623	285111	324371	28245.2
	970	413728	515085	509268	479360	46469.7		970	350395	337641	285136	324391	28241.2
	975	413728	515156	509344	479410	46504.4		975	350411	337658	285161	324410	28237.2
	980	413728	515227	509421	479459	46539.1		980	350426	337675	285186	324429	28233.3
	985	413728	515299	509497	479508	46573.7		985	350441	337691	285209	324447	28229.3
	990	413728	515370	509573	479557	46608.3		990	350455	337708	285233	324465	28225.5
	995	413728	515441	509649	479606	46642.8		995	350469	337724	285256	324483	28221.6
	1000	413728	515512	509725	479655	46677.3		1000	350483	337739	285278	324500	28217.8
	1005	413728	515583	509801	479704	46711.7		1005	350496	337754	285300	324517	28214
	1010	413728	515653	509877	479753	46746.2		1010	350509	337769	285322	324533	28210.3
	1015	413728	515724	509953	479802	46780.5		1015	350522	337783	285343	324549	28206.6
	1020	413728	515795	510029	479850	46814.9		1020	350534	337798	285364	324565	28202.9
	1025	413728	515865	510104	479899	46849.2		1025	350546	337811	285384	324580	28199.2
	1030	413728	515936	510180	479948	46883.4		1030	350557	337825	285404	324596	28195.6
	1035	413728	516006	510255	479996	46917.6		1035	350569	337838	285424	324610	28192.1
	1040	413728	516077	510330	480045	46951.8		1040	350580	337851	285443	324625	28188.6
	1045	413728	516147	510405	480093	46985.9		1045	350590	337864	285462	324639	28185.1
	1050	413728	516217	510480	480142	47020		1050	350601	337876	285481	324653	28181.6
	1055	413728	516287	510555	480190	47054.1		1055	350611	337888	285499	324666	28178.2
	1060	413728	516357	510630	480239	47088.1		1060	350621	337900	285517	324679	28174.8
	1065	413728	516427	510705	480287	47122.1		1065	350630	337912	285534	324692	28171.5
	1070	413728	516497	510780	480335	47156		1070	350640	337923	285551	324705	28168.2
	1075	413728	516567	510855	480383	47189.9		1075	350649	337934	285568	324717	28164.9
	1080	413728	516636	510929	480431	47223.8		1080	350658	337945	285585	324729	28161.7
	1085	413728	516706	511004	480479	47257.6		1085	350667	337955	285601	324741	28158.5
	1090	413728	516776	511078	480527	47291.4		1090	350675	337966	285617	324752	28155.3
	1095	413728	516845	511152	480575	47325.1		1095	350683	337976	285632	324764	28152.2
	1100	413728	516915	511226	480623	47358.8		1100	350691	337985	285648	324775	28149.1
	1105	413728	516984	511300	480671	47392.5		1105	350699	337995	285663	324786	28146.1
	1110	413728	517053	511374	480719	47426.1		1110	350707	338005	285677	324796	28143
	1115	413728	517122	511448	480766	47459.7		1115	350714	338014	285692	324806	28140.1
	1120	413728	517191	511522	480814	47493.3		1120	350721	338023	285706	324817	28137.1
	1125	413728	517260	511596	480861	47526.8		1125	350728	338032	285720	324826	28134.2
	1130	413728	517329	511670	480909	47560.3		1130	350735	338040	285733	324836	28131.4
	1135	413728	517398	511743	480956	47593.7		1135	350742	338049	285747	324846	28128.5
	1140	413728	517467	511817	481004	47627.1		1140	350748	338057	285760	324855	28125.7
	1145	413728	517536	511890	481051	47660.5		1145	350754	338065	285773	324864	28123
	1150	413728	517604	511963	481098	47693.8		1150	350760	338073	285785	324873	28120.2
	1155	413728	517673	512037	481146	47727.1		1155	350766	338080	285798	324881	28117.5
	1160	413728	517741	512110	481193	47760.3		1160	350772	338088	285810	324890	28114.9
	1165	413728	517810	512183	481240	47793.5		1165	350778	338095	285822	324898	28112.3
	1170	413728	517878	512256	481287	47826.7		1170	350783	338102	285833	324906	28109.7
	1175	413728	517946	512328	481334	47859.8		1175	350789	338109	285845	324914	28107.1
	1180	413728	518014	512401	481381	47892.9		1180	350794	338116	285856	324922	28104.6
	1185	413728	518082	512474	481428	47925.9		1185	350799	338123	285867	324930	28102.1
	1190	413728	518150	512546	481475	47958.9		1190	350804	338130	285878	324937	28099.7
	1195	413728	518218	512619	481522	47991.9		1195	350809	338136	285888	324944	28097.2
	1200	413728	518286	512691	481569	48024.8		1200	350813	338142	285899	324951	28094.8
	1205	413728	518354	512764	481615	48057.7		1205	350818	338148	285909	324958	28092.5
	1210	413728	518422	512836	481662	48090.6		1210	350822	338154	285919	324965	28090.2
	1215	413728	518489	512908	481708	48123.4		1215	350827	338160	285929	324972	28087.9
	1220	413728	518557	512980	481755	48156.2		1220	350831	338166	285938	324978	28085.6
	1225	413728	518624	513052	481801	48188.9		1225	350835	338172	285948	324985	28083.4
	1230	413728	518692	513124	481848	48221.7		1230	350839	338177	285957	324991	28081.2
	1235	413728	518759	513196	481894	48254.3		1235	350843	338182	285966	324997	28079
	1240	413728	518826	513268	481941	48287		1240	350847	338188	285975	325003	28076.9
	1245	413728	518893	513339	481987	48319.5		1245	350851	338193	285984	325009	28074.7
	1250	413728	518961	513411	482033	48352.1		1250	350854	338198	285992	325015	28072.7
	1255	413728	519028	513482	482079	48384.6		1255	350858	338203	286001	325020	28070.6
	1260	413728	519094	513554	482125	48417.1		1260	350861	338207	286009	325026	28068.6
	1265	413728	519161	513625	482171	48449.5		1265	350864	338212	286017	325031	28066.6
	1270	413728	519228	513696	482217	48482		1270	350868	338217	286025	325036	28064.6
	1275	413728	519295	513767	482263	48514.3		1275	350871	338221	286033	325041	28062.7
	1280	413728	519362	513838	482309	48546.7		1280	350874	338225	286040	325047	28060.8
	1285	413728	519428	513909	482355	48578.9		1285	350877	338230	286048	325051	28058.9
	1290	413728	519495	513980	482401	48611.2		1290	350880	338234	286055	325056	28057
	1295	413728	519561	514051	482447	48643.4		1295	350883	338238	286062	325061	28055.2
	1300	413728	519627	514121	482492	48675.6		1300	350885	338242	286069	325066	28053.4
	1305	413728	519694	514192	482538	48707.7		1305	350888	338246	286076	325070	28051.6
	1310	413728	519760	514263	482583	48739.9		1310	350891	338250	286083	325074	28049.9
	1315	413728	519826	514333	482629	48771.9		1315	350893	338253	286090	325079	28048.2
	1320	413728	519892	514403	482674	48804		1320	350896	338257	286096	325083	28046.5
	1325	413728	519958	514474	482720	48836		1325	350898	338261	286103	325087	28044.8
	1330	413728	520024	514544	482765	48867.9		1330	350900	338264	286109	325091	28043.2
	1335	413728	520090	514614	482810	48899.8		1335	350903	338268	286115	325095	28041.5
	1340	413728	520155	514684	482856	48931.7		1340	350905	338271	286121	325099	28039.9
	1345	413728	520221	514754	482901	48963.6		1345	350907	338274	286127	325103	28038.4
	1350	413728	520287	514824	482946	48995.4		1350	350909	338277	286133	325106	28036.8
	1355	413728	520352	514893	482991	49027.2		1355	350911	338280	286139	325110	28035.3
	1360	413728	520418	514963	483036	49058.9		1360	350913	338283	286144	325114	28033.8
	1365	413728	520483	515033	483081	49090.6		1365	350915	338286	286150	325117	28032.3
	1370	413728	520548	515102	483126	49122.3		1370	350917	338289	286155	325121	28030.8
	1375	413728	520614	515171	483171	49153.9		1375	350919	338292	286160	325124	28029.4
	1380	413728	520679	515241	483216	49185.5		1380	350921	338295	286166	325127	28028
	1385	413728	520744	515310	483261	49217		1385	350922	338298	286171	325130	28026.6
	1390	413728	520809	515379	483305	49248.6		1390	350924	338300	286176	325133	28025.2
	1395	413728	520874	515448	483350	49280		1395	350926	338303	286181	325136	28023.9
	1400	413728	520939	515517	483395	49311.5		1400	350927	338306	286185	325139	28022.5
	1405	413728	521004	515586	483439	49342.9		1405	350929	338308	286190	325142	28021.2
	1410	413728	521068	515655	483484	49374.3		1410	350931	338310	286195	325145	28020
	1415	413728	521133	515724	483528	49405.6		1415	350932	338313	286199	325148	28018.7
	1420	413728	521198	515792	483573	49436.9		1420	350933	338315	286204	325151	28017.4
	1425	413728	521262	515861	483617	49468.2		1425	350935	338317	286208	325153	28016.2
	1430	413728	521327	515929	483661	49499.4		1430	350936	338320	286212	325156	28015
	1435	413728	521391	515998	483706	49530.6		1435	350938	338322	286216	325159	28013.8
	1440	413728	521455	516066	483750	49561.7		1440	350939	338324	286221	325161	28012.6
	1445	413728	521519	516134	483794	49592.9		1445	350940	338326	286225	325164	28011.5
	1450	413728	521584	516203	483838	49623.9		1450	350941	338328	286229	325166	28010.3
	1455	413728	521648	516271	483882	49655		1455	350943	338330	286232	325168	28009.2
	1460	413728	521712	516339	483926	49686		1460	350944	338332	286236	325171	28008.1
	1465	413728	521776	516407	483970	49717		1465	350945	338334	286240	325173	28007
	1470	413728	521839	516474	484014	49747.9		1470	350946	338336	286244	325175	28006
	1475	413728	521903	516542	484058	49778.8		1475	350947	338338	286247	325177	28004.9
	1480	413728	521967	516610	484102	49809.7		1480	350948	338339	286251	325179	28003.9
	1485	413728	522031	516677	484145	49840.5		1485	350949	338341	286254	325181	28002.9
	1490	413728	522094	516745	484189	49871.3		1490	350950	338343	286258	325184	28001.9
	1495	413728	522158	516812	484233	49902.1		1495	350951	338344	286261	325185	28000.9
	1500	413728	522221	516880	484276	49932.8		1500	350952	338346	286264	325187	27999.9
	1505	413728	522284	516947	484320	49963.5		1505	350953	338348	286267	325189	27999
	1510	413728	522348	517014	484363	49994.1		1510	350954	338349	286271	325191	27998
	1515	413728	522411	517081	484407	50024.8		1515	350955	338351	286274	325193	27997.1
	1520	413728	522474	517148	484450	50055.3		1520	350956	338352	286277	325195	27996.2
	1525	413728	522537	517215	484493	50085.9		1525	350957	338354	286280	325197	27995.3
	1530	413728	522600	517282	484537	50116.4		1530	350957	338355	286282	325198	27994.5
	1535	413728	522663	517349	484580	50146.9		1535	350958	338356	286285	325200	27993.6
	1540	413728	522726	517415	484623	50177.3		1540	350959	338358	286288	325202	27992.7
	1545	413728	522789	517482	484666	50207.7		1545	350960	338359	286291	325203	27991.9
	1550	413728	522852	517549	484709	50238.1		1550	350960	338360	286294	325205	27991.1
	1555	413728	522914	517615	484752	50268.4		1555	350961	338362	286296	325206	27990.3
	1560	413728	522977	517681	484795	50298.7		1560	350962	338363	286299	325208	27989.5
	1565	413728	523039	517748	484838	50329		1565	350962	338364	286301	325209	27988.7
	1570	413728	523102	517814	484881	50359.2		1570	350963	338365	286304	325211	27987.9
	1575	413728	523164	517880	484924	50389.4		1575	350964	338366	286306	325212	27987.2
	1580	413728	523226	517946	484967	50419.6		1580	350964	338367	286309	325213	27986.4
	1585	413728	523289	518012	485010	50449.7		1585	350965	338369	286311	325215	27985.7
	1590	413728	523351	518078	485052	50479.8		1590	350966	338370	286313	325216	27985
	1595	413728	523413	518144	485095	50509.9		1595	350966	338371	286316	325217	27984.3
	1600	413728	523475	518209	485137	50539.9		1600	350967	338372	286318	325219	27983.6
	1605	413728	523537	518275	485180	50569.9		1605	350967	338373	286320	325220	27982.9
	1610	413728	523599	518341	485223	50599.8		1610	350968	338374	286322	325221	27982.2
	1615	413728	523661	518406	485265	50629.7		1615	350968	338375	286324	325222	27981.6
	1620	413728	523722	518472	485307	50659.6		1620	350969	338376	286326	325224	27980.9
	1625	413728	523784	518537	485350	50689.5		1625	350969	338377	286328	325225	27980.3
	1630	413728	523846	518602	485392	50719.3		1630	350970	338377	286330	325226	27979.6
	1635	413728	523907	518667	485434	50749.1		1635	350970	338378	286332	325227	27979
	1640	413728	523969	518732	485476	50778.8		1640	350971	338379	286334	325228	27978.4
	1645	413728	524030	518798	485519	50808.5		1645	350971	338380	286336	325229	27977.8
	1650	413728	524091	518862	485561	50838.2		1650	350972	338381	286338	325230	27977.2
	1655	413728	524153	518927	485603	50867.8		1655	350972	338382	286340	325231	27976.7
	1660	413728	524214	518992	485645	50897.4		1660	350972	338382	286341	325232	27976.1
	1665	413728	524275	519057	485687	50927		1665	350973	338383	286343	325233	27975.5
	1670	413728	524336	519121	485729	50956.5		1670	350973	338384	286345	325234	27975
	1675	413728	524397	519186	485770	50986		1675	350974	338385	286346	325235	27974.4
	1680	413728	524458	519250	485812	51015.5		1680	350974	338385	286348	325236	27973.9
	1685	413728	524519	519315	485854	51045		1685	350974	338386	286350	325237	27973.4
	1690	413728	524580	519379	485896	51074.4		1690	350975	338387	286351	325238	27972.9
	1695	413728	524640	519443	485937	51103.7		1695	350975	338387	286353	325238	27972.4
	1700	413728	524701	519508	485979	51133.1		1700	350975	338388	286354	325239	27971.9
	1705	413728	524762	519572	486020	51162.4		1705	350976	338389	286356	325240	27971.4
	1710	413728	524822	519636	486062	51191.6		1710	350976	338389	286357	325241	27970.9
	1715	413728	524883	519700	486103	51220.9		1715	350976	338390	286359	325242	27970.4
	1720	413728	524943	519763	486145	51250		1720	350976	338391	286360	325242	27970
	1725	413728	525003	519827	486186	51279.2		1725	350977	338391	286361	325243	27969.5
	1730	413728	525064	519891	486227	51308.3		1730	350977	338392	286363	325244	27969.1
	1735	413728	525124	519954	486269	51337.4		1735	350977	338392	286364	325245	27968.6
	1740	413728	525184	520018	486310	51366.5		1740	350978	338393	286365	325245	27968.2
	1745	413728	525244	520081	486351	51395.5		1745	350978	338393	286367	325246	27967.8
	1750	413728	525304	520145	486392	51424.5		1750	350978	338394	286368	325247	27967.4
	1755	413728	525364	520208	486433	51453.5		1755	350978	338394	286369	325247	27967
	1760	413728	525424	520271	486474	51482.4		1760	350979	338395	286370	325248	27966.6
	1765	413728	525483	520335	486515	51511.3		1765	350979	338395	286371	325249	27966.2
	1770	413728	525543	520398	486556	51540.2		1770	350979	338396	286373	325249	27965.8
	1775	413728	525603	520461	486597	51569		1775	350979	338396	286374	325250	27965.4
	1780	413728	525662	520524	486638	51597.8		1780	350979	338397	286375	325250	27965
	1785	413728	525722	520586	486679	51626.5		1785	350980	338397	286376	325251	27964.6
	1790	413728	525781	520649	486719	51655.3		1790	350980	338398	286377	325252	27964.3
	1795	413728	525841	520712	486760	51684		1795	350980	338398	286378	325252	27963.9
	1800	413728	525900	520775	486801	51712.6		1800	350980	338399	286379	325253	27963.6
	1805	413728	525959	520837	486841	51741.3		1805	350980	338399	286380	325253	27963.2
	1810	413728	526018	520900	486882	51769.9		1810	350981	338399	286381	325254	27962.9
	1815	413728	526077	520962	486922	51798.4		1815	350981	338400	286382	325254	27962.6
	1820	413728	526136	521024	486963	51826.9		1820	350981	338400	286383	325255	27962.2
	1825	413728	526195	521087	487003	51855.4		1825	350981	338401	286384	325255	27961.9
	1830	413728	526254	521149	487044	51883.9		1830	350981	338401	286385	325256	27961.6
	1835	413728	526313	521211	487084	51912.3		1835	350981	338401	286386	325256	27961.3
	1840	413728	526372	521273	487124	51940.7		1840	350982	338402	286387	325257	27961
	1845	413728	526431	521335	487164	51969.1		1845	350982	338402	286387	325257	27960.7
	1850	413728	526489	521397	487205	51997.4		1850	350982	338402	286388	325257	27960.4
	1855	413728	526548	521458	487245	52025.7		1855	350982	338403	286389	325258	27960.1
	1860	413728	526606	521520	487285	52054		1860	350982	338403	286390	325258	27959.8
	1865	413728	526665	521582	487325	52082.2		1865	350982	338403	286391	325259	27959.5
	1870	413728	526723	521643	487365	52110.4		1870	350982	338404	286391	325259	27959.3
	1875	413728	526782	521705	487405	52138.6		1875	350983	338404	286392	325260	27959
	1880	413728	526840	521766	487445	52166.7		1880	350983	338404	286393	325260	27958.7
	1885	413728	526898	521828	487485	52194.8		1885	350983	338404	286394	325260	27958.5
	1890	413728	526956	521889	487524	52222.9		1890	350983	338405	286394	325261	27958.2
	1895	413728	527014	521950	487564	52250.9		1895	350983	338405	286395	325261	27958
	1900	413728	527072	522011	487604	52278.9		1900	350983	338405	286396	325261	27957.7
	1905	413728	527130	522072	487643	52306.9		1905	350983	338405	286397	325262	27957.5
	1910	413728	527188	522133	487683	52334.8		1910	350983	338406	286397	325262	27957.2
	1915	413728	527246	522194	487723	52362.7		1915	350984	338406	286398	325262	27957
	1920	413728	527303	522255	487762	52390.6		1920	350984	338406	286399	325263	27956.8
	1925	413728	527361	522316	487802	52418.4		1925	350984	338406	286399	325263	27956.5
	1930	413728	527419	522376	487841	52446.3		1930	350984	338407	286400	325263	27956.3
	1935	413728	527476	522437	487880	52474		1935	350984	338407	286400	325264	27956.1
	1940	413728	527534	522498	487920	52501.8		1940	350984	338407	286401	325264	27955.9
	1945	413728	527591	522558	487959	52529.5		1945	350984	338407	286402	325264	27955.7
	1950	413728	527648	522618	487998	52557.2		1950	350984	338408	286402	325265	27955.5
	1955	413728	527706	522679	488037	52584.8		1955	350984	338408	286403	325265	27955.3
	1960	413728	527763	522739	488077	52612.4		1960	350984	338408	286403	325265	27955.1
	1965	413728	527820	522799	488116	52640		1965	350984	338408	286404	325265	27954.9
	1970	413728	527877	522859	488155	52667.6		1970	350984	338408	286404	325266	27954.7
	1975	413728	527934	522919	488194	52695.1		1975	350985	338409	286405	325266	27954.5
	1980	413728	527991	522979	488233	52722.6		1980	350985	338409	286405	325266	27954.3
	1985	413728	528048	523039	488272	52750		1985	350985	338409	286406	325266	27954.1
	1990	413728	528105	523099	488311	52777.5		1990	350985	338409	286406	325267	27953.9
	1995	413728	528162	523159	488349	52804.8		1995	350985	338409	286407	325267	27953.8
	2000	413728	528218	523218	488388	52832.2		2000	350985	338409	286407	325267	27953.6
	2005	413728	528275	523278	488427	52859.5		2005	350985	338410	286408	325267	27953.4
	2010	413728	528332	523337	488466	52886.8		2010	350985	338410	286408	325268	27953.3
	2015	413728	528388	523397	488504	52914.1		2015	350985	338410	286409	325268	27953.1
	2020	413728	528445	523456	488543	52941.3		2020	350985	338410	286409	325268	27952.9
	2025	413728	528501	523516	488581	52968.5		2025	350985	338410	286410	325268	27952.8
	2030	413728	528557	523575	488620	52995.7		2030	350985	338410	286410	325269	27952.6
	2035	413728	528613	523634	488658	53022.8		2035	350985	338411	286410	325269	27952.5
	2040	413728	528670	523693	488697	53049.9		2040	350985	338411	286411	325269	27952.3
	2045	413728	528726	523752	488735	53077		2045	350985	338411	286411	325269	27952.2
	2050	413728	528782	523811	488774	53104.1		2050	350985	338411	286412	325269	27952
	2055	413728	528838	523870	488812	53131.1		2055	350986	338411	286412	325270	27951.9
	2060	413728	528894	523929	488850	53158.1		2060	350986	338411	286412	325270	27951.8
	2065	413728	528950	523987	488888	53185		2065	350986	338411	286413	325270	27951.6
	2070	413728	529006	524046	488927	53211.9		2070	350986	338411	286413	325270	27951.5
	2075	413728	529061	524105	488965	53238.8		2075	350986	338412	286413	325270	27951.3
	2080	413728	529117	524163	489003	53265.7		2080	350986	338412	286414	325270	27951.2
	2085	413728	529173	524222	489041	53292.5		2085	350986	338412	286414	325271	27951.1
	2090	413728	529228	524280	489079	53319.3		2090	350986	338412	286414	325271	27951
	2095	413728	529284	524338	489117	53346.1		2095	350986	338412	286415	325271	27950.8
	2100	413728	529339	524397	489155	53372.8		2100	350986	338412	286415	325271	27950.7
	2105	413728	529394	524455	489192	53399.5		2105	350986	338412	286415	325271	27950.6
	2110	413728	529450	524513	489230	53426.2		2110	350986	338412	286416	325271	27950.5
	2115	413728	529505	524571	489268	53452.8		2115	350986	338412	286416	325271	27950.4
	2120	413728	529560	524629	489306	53479.4		2120	350986	338413	286416	325272	27950.3
	2125	413728	529615	524687	489343	53506		2125	350986	338413	286417	325272	27950.2
	2130	413728	529670	524745	489381	53532.5		2130	350986	338413	286417	325272	27950
	2135	413728	529725	524802	489419	53559.1		2135	350986	338413	286417	325272	27949.9
	2140	413728	529780	524860	489456	53585.5		2140	350986	338413	286417	325272	27949.8
	2145	413728	529835	524918	489494	53612		2145	350986	338413	286418	325272	27949.7
	2150	413728	529890	524975	489531	53638.4		2150	350986	338413	286418	325272	27949.6
	2155	413728	529945	525033	489568	53664.8		2155	350986	338413	286418	325273	27949.5
	2160	413728	530000	525090	489606	53691.2		2160	350986	338413	286419	325273	27949.4
	2165	413728	530054	525147	489643	53717.5		2165	350986	338413	286419	325273	27949.3
	2170	413728	530109	525205	489680	53743.8		2170	350986	338413	286419	325273	27949.2
	2175	413728	530163	525262	489718	53770.1		2175	350986	338413	286419	325273	27949.2
	2180	413728	530218	525319	489755	53796.3		2180	350986	338414	286419	325273	27949.1
	2185	413728	530272	525376	489792	53822.5		2185	350986	338414	286420	325273	27949
	2190	413728	530327	525433	489829	53848.7		2190	350986	338414	286420	325273	27948.9
	2195	413728	530381	525490	489866	53874.9		2195	350987	338414	286420	325273	27948.8
	2200	413728	530435	525547	489903	53901		2200	350987	338414	286420	325274	27948.7
	2205	413728	530489	525603	489940	53927.1		2205	350987	338414	286421	325274	27948.6
	2210	413728	530543	525660	489977	53953.1		2210	350987	338414	286421	325274	27948.6
	2215	413728	530597	525717	490014	53979.2		2215	350987	338414	286421	325274	27948.5
	2220	413728	530651	525773	490051	54005.2		2220	350987	338414	286421	325274	27948.4
	2225	413728	530705	525830	490088	54031.1		2225	350987	338414	286421	325274	27948.3
	2230	413728	530759	525886	490124	54057.1		2230	350987	338414	286422	325274	27948.3
	2235	413728	530813	525943	490161	54083		2235	350987	338414	286422	325274	27948.2
	2240	413728	530867	525999	490198	54108.8		2240	350987	338414	286422	325274	27948.1
	2245	413728	530920	526055	490234	54134.7		2245	350987	338414	286422	325274	27948
	2250	413728	530974	526111	490271	54160.5		2250	350987	338414	286422	325275	27948
	2255	413728	531027	526167	490308	54186.3		2255	350987	338415	286423	325275	27947.9
	2260	413728	531081	526223	490344	54212.1		2260	350987	338415	286423	325275	27947.8
	2265	413728	531134	526279	490381	54237.8		2265	350987	338415	286423	325275	27947.8
	2270	413728	531188	526335	490417	54263.5		2270	350987	338415	286423	325275	27947.7
	2275	413728	531241	526391	490453	54289.1		2275	350987	338415	286423	325275	27947.6
	2280	413728	531294	526447	490490	54314.8		2280	350987	338415	286423	325275	27947.6
	2285	413728	531347	526503	490526	54340.4		2285	350987	338415	286424	325275	27947.5
	2290	413728	531401	526558	490562	54366		2290	350987	338415	286424	325275	27947.5
	2295	413728	531454	526614	490598	54391.5		2295	350987	338415	286424	325275	27947.4
	2300	413728	531507	526669	490635	54417		2300	350987	338415	286424	325275	27947.3
	2305	413728	531560	526725	490671	54442.5		2305	350987	338415	286424	325275	27947.3
	2310	413728	531612	526780	490707	54468		2310	350987	338415	286424	325275	27947.2
	2315	413728	531665	526835	490743	54493.4		2315	350987	338415	286424	325275	27947.2
	2320	413728	531718	526890	490779	54518.8		2320	350987	338415	286425	325276	27947.1
	2325	413728	531771	526946	490815	54544.2		2325	350987	338415	286425	325276	27947.1
	2330	413728	531823	527001	490851	54569.5		2330	350987	338415	286425	325276	27947
	2335	413728	531876	527056	490887	54594.8		2335	350987	338415	286425	325276	27947
	2340	413728	531929	527111	490922	54620.1		2340	350987	338415	286425	325276	27946.9
	2345	413728	531981	527166	490958	54645.4		2345	350987	338415	286425	325276	27946.9
	2350	413728	532033	527220	490994	54670.6		2350	350987	338415	286425	325276	27946.8
	2355	413728	532086	527275	491030	54695.8		2355	350987	338415	286425	325276	27946.8
	2360	413728	532138	527330	491065	54721		2360	350987	338415	286426	325276	27946.7
	2365	413728	532190	527384	491101	54746.1		2365	350987	338415	286426	325276	27946.7
	2370	413728	532243	527439	491137	54771.2		2370	350987	338415	286426	325276	27946.6
	2375	413728	532295	527493	491172	54796.3		2375	350987	338415	286426	325276	27946.6
	2380	413728	532347	527548	491208	54821.3		2380	350987	338416	286426	325276	27946.5
	2385	413728	532399	527602	491243	54846.4		2385	350987	338416	286426	325276	27946.5
	2390	413728	532451	527657	491278	54871.3		2390	350987	338416	286426	325276	27946.5
	2395	413728	532503	527711	491314	54896.3		2395	350987	338416	286426	325276	27946.4
	2400	413728	532554	527765	491349	54921.2		2400	350987	338416	286426	325276	27946.4
	2405	413728	532606	527819	491384	54946.1		2405	350987	338416	286427	325276	27946.3
	2410	413728	532658	527873	491420	54971		2410	350987	338416	286427	325276	27946.3
	2415	413728	532710	527927	491455	54995.9		2415	350987	338416	286427	325277	27946.3
	2420	413728	532761	527981	491490	55020.7		2420	350987	338416	286427	325277	27946.2
	2425	413728	532813	528035	491525	55045.5		2425	350987	338416	286427	325277	27946.2
	2430	413728	532864	528089	491560	55070.2		2430	350987	338416	286427	325277	27946.1
	2435	413728	532916	528142	491595	55095		2435	350987	338416	286427	325277	27946.1
	2440	413728	532967	528196	491630	55119.7		2440	350987	338416	286427	325277	27946.1
	2445	413728	533018	528249	491665	55144.3		2445	350987	338416	286427	325277	27946
	2450	413728	533070	528303	491700	55169		2450	350987	338416	286427	325277	27946
	2455	413728	533121	528356	491735	55193.6		2455	350987	338416	286427	325277	27946
	2460	413728	533172	528410	491770	55218.2		2460	350987	338416	286427	325277	27945.9
	2465	413728	533223	528463	491805	55242.7		2465	350987	338416	286428	325277	27945.9
	2470	413728	533274	528516	491839	55267.3		2470	350987	338416	286428	325277	27945.9
	2475	413728	533325	528570	491874	55291.8		2475	350987	338416	286428	325277	27945.9
	2480	413728	533376	528623	491909	55316.2		2480	350987	338416	286428	325277	27945.8
	2485	413728	533427	528676	491943	55340.7		2485	350987	338416	286428	325277	27945.8
	2490	413728	533478	528729	491978	55365.1		2490	350987	338416	286428	325277	27945.8
	2495	413728	533528	528782	492013	55389.5		2495	350987	338416	286428	325277	27945.7
	2500	413728	533579	528834	492047	55413.9		2500	350987	338416	286428	325277	27945.7
	2505	413728	533630	528887	492082	55438.2		2505	350987	338416	286428	325277	27945.7
	2510	413728	533680	528940	492116	55462.5		2510	350987	338416	286428	325277	27945.7
	2515	413728	533731	528993	492150	55486.8		2515	350987	338416	286428	325277	27945.6
	2520	413728	533781	529045	492185	55511		2520	350987	338416	286428	325277	27945.6
	2525	413728	533832	529098	492219	55535.2		2525	350987	338416	286428	325277	27945.6
	2530	413728	533882	529150	492253	55559.4		2530	350987	338416	286428	325277	27945.6
	2535	413728	533932	529203	492288	55583.6		2535	350987	338416	286429	325277	27945.5
	2540	413728	533982	529255	492322	55607.7		2540	350987	338416	286429	325277	27945.5
	2545	413728	534033	529307	492356	55631.8		2545	350987	338416	286429	325277	27945.5
	2550	413728	534083	529360	492390	55655.9		2550	350987	338416	286429	325277	27945.5
	2555	413728	534133	529412	492424	55680		2555	350987	338416	286429	325277	27945.4
	2560	413728	534183	529464	492458	55704		2560	350987	338416	286429	325277	27945.4
	2565	413728	534233	529516	492492	55728		2565	350987	338416	286429	325277	27945.4
	2570	413728	534283	529568	492526	55751.9		2570	350987	338416	286429	325277	27945.4
	2575	413728	534332	529620	492560	55775.9		2575	350987	338416	286429	325278	27945.4
	2580	413728	534382	529672	492594	55799.8		2580	350987	338416	286429	325278	27945.3
	2585	413728	534432	529723	492628	55823.7		2585	350987	338416	286429	325278	27945.3
	2590	413728	534482	529775	492662	55847.5		2590	350987	338416	286429	325278	27945.3
	2595	413728	534531	529827	492695	55871.4		2595	350987	338416	286429	325278	27945.3
	2600	413728	534581	529878	492729	55895.2		2600	350987	338416	286429	325278	27945.3
	2605	413728	534630	529930	492763	55918.9		2605	350987	338416	286429	325278	27945.2
	2610	413728	534680	529981	492796	55942.7		2610	350987	338416	286429	325278	27945.2
	2615	413728	534729	530033	492830	55966.4		2615	350987	338416	286429	325278	27945.2
	2620	413728	534778	530084	492864	55990.1		2620	350987	338416	286429	325278	27945.2
	2625	413728	534828	530135	492897	56013.7		2625	350987	338416	286429	325278	27945.2
	2630	413728	534877	530187	492931	56037.4		2630	350987	338416	286429	325278	27945.1
	2635	413728	534926	530238	492964	56061		2635	350987	338416	286430	325278	27945.1
	2640	413728	534975	530289	492997	56084.6		2640	350987	338416	286430	325278	27945.1
	2645	413728	535024	530340	493031	56108.1		2645	350987	338416	286430	325278	27945.1
	2650	413728	535073	530391	493064	56131.6		2650	350987	338416	286430	325278	27945.1
	2655	413728	535122	530442	493097	56155.1		2655	350987	338416	286430	325278	27945.1
	2660	413728	535171	530493	493131	56178.6		2660	350987	338416	286430	325278	27945
	2665	413728	535220	530544	493164	56202.1		2665	350987	338416	286430	325278	27945
	2670	413728	535269	530594	493197	56225.5		2670	350987	338416	286430	325278	27945
	2675	413728	535318	530645	493230	56248.9		2675	350987	338417	286430	325278	27945
	2680	413728	535366	530696	493263	56272.2		2680	350987	338417	286430	325278	27945
	2685	413728	535415	530746	493296	56295.6		2685	350987	338417	286430	325278	27945
	2690	413728	535463	530797	493329	56318.9		2690	350987	338417	286430	325278	27945
	2695	413728	535512	530847	493362	56342.1		2695	350987	338417	286430	325278	27945
	2700	413728	535560	530897	493395	56365.4		2700	350987	338417	286430	325278	27944.9
	2705	413728	535609	530948	493428	56388.6		2705	350987	338417	286430	325278	27944.9
	2710	413728	535657	530998	493461	56411.8		2710	350987	338417	286430	325278	27944.9
	2715	413728	535705	531048	493494	56435		2715	350987	338417	286430	325278	27944.9
	2720	413728	535754	531098	493527	56458.1		2720	350987	338417	286430	325278	27944.9
	2725	413728	535802	531148	493559	56481.3		2725	350987	338417	286430	325278	27944.9
	2730	413728	535850	531198	493592	56504.4		2730	350987	338417	286430	325278	27944.9
	2735	413728	535898	531248	493625	56527.4		2735	350987	338417	286430	325278	27944.9
	2740	413728	535946	531298	493657	56550.5		2740	350987	338417	286430	325278	27944.8
	2745	413728	535994	531348	493690	56573.5		2745	350987	338417	286430	325278	27944.8
	2750	413728	536042	531398	493723	56596.5		2750	350987	338417	286430	325278	27944.8
	2755	413728	536090	531447	493755	56619.4		2755	350987	338417	286430	325278	27944.8
	2760	413728	536138	531497	493788	56642.3		2760	350987	338417	286430	325278	27944.8
	2765	413728	536185	531547	493820	56665.2		2765	350987	338417	286430	325278	27944.8
	2770	413728	536233	531596	493852	56688.1		2770	350987	338417	286430	325278	27944.8
	2775	413728	536281	531646	493885	56711		2775	350987	338417	286430	325278	27944.8
	2780	413728	536328	531695	493917	56733.8		2780	350987	338417	286430	325278	27944.8
	2785	413728	536376	531744	493949	56756.6		2785	350987	338417	286430	325278	27944.7
	2790	413728	536423	531794	493982	56779.4		2790	350987	338417	286430	325278	27944.7
	2795	413728	536471	531843	494014	56802.1		2795	350987	338417	286430	325278	27944.7
	2800	413728	536518	531892	494046	56824.8		2800	350987	338417	286431	325278	27944.7
	2805	413728	536566	531941	494078	56847.5		2805	350987	338417	286431	325278	27944.7
	2810	413728	536613	531990	494110	56870.2		2810	350987	338417	286431	325278	27944.7
	2815	413728	536660	532039	494142	56892.8		2815	350987	338417	286431	325278	27944.7
	2820	413728	536707	532088	494174	56915.4		2820	350987	338417	286431	325278	27944.7
	2825	413728	536754	532137	494206	56938		2825	350987	338417	286431	325278	27944.7
	2830	413728	536801	532186	494238	56960.6		2830	350987	338417	286431	325278	27944.7
	2835	413728	536848	532234	494270	56983.1		2835	350987	338417	286431	325278	27944.7
	2840	413728	536895	532283	494302	57005.6		2840	350987	338417	286431	325278	27944.7
	2845	413728	536942	532332	494334	57028.1		2845	350987	338417	286431	325278	27944.6
	2850	413728	536989	532380	494366	57050.6		2850	350987	338417	286431	325278	27944.6
	2855	413728	537036	532429	494398	57073		2855	350987	338417	286431	325278	27944.6
	2860	413728	537083	532477	494429	57095.4		2860	350987	338417	286431	325278	27944.6
	2865	413728	537129	532526	494461	57117.8		2865	350987	338417	286431	325278	27944.6
	2870	413728	537176	532574	494493	57140.1		2870	350987	338417	286431	325278	27944.6
	2875	413728	537223	532622	494524	57162.5		2875	350987	338417	286431	325278	27944.6
	2880	413728	537269	532670	494556	57184.8		2880	350987	338417	286431	325278	27944.6
	2885	413728	537316	532719	494587	57207		2885	350987	338417	286431	325278	27944.6
	2890	413728	537362	532767	494619	57229.3		2890	350987	338417	286431	325278	27944.6
	2895	413728	537408	532815	494650	57251.5		2895	350987	338417	286431	325278	27944.6
	2900	413728	537455	532863	494682	57273.7		2900	350987	338417	286431	325278	27944.6
	2905	413728	537501	532911	494713	57295.9		2905	350987	338417	286431	325278	27944.6
	2910	413728	537547	532959	494745	57318		2910	350987	338417	286431	325278	27944.6
	2915	413728	537593	533006	494776	57340.1		2915	350987	338417	286431	325278	27944.6
	2920	413728	537640	533054	494807	57362.2		2920	350987	338417	286431	325278	27944.5
	2925	413728	537686	533102	494838	57384.3		2925	350987	338417	286431	325278	27944.5
	2930	413728	537732	533149	494870	57406.3		2930	350987	338417	286431	325278	27944.5
	2935	413728	537778	533197	494901	57428.4		2935	350987	338417	286431	325278	27944.5
	2940	413728	537824	533245	494932	57450.4		2940	350987	338417	286431	325278	27944.5
	2945	413728	537869	533292	494963	57472.3		2945	350987	338417	286431	325278	27944.5
	2950	413728	537915	533339	494994	57494.3		2950	350987	338417	286431	325278	27944.5
	2955	413728	537961	533387	495025	57516.2		2955	350987	338417	286431	325278	27944.5
	2960	413728	538007	533434	495056	57538.1		2960	350987	338417	286431	325278	27944.5
	2965	413728	538052	533481	495087	57559.9		2965	350987	338417	286431	325278	27944.5
	2970	413728	538098	533528	495118	57581.8		2970	350987	338417	286431	325278	27944.5
	2975	413728	538144	533576	495149	57603.6		2975	350987	338417	286431	325278	27944.5
	2980	413728	538189	533623	495180	57625.4		2980	350987	338417	286431	325278	27944.5
	2985	413728	538235	533670	495211	57647.1		2985	350987	338417	286431	325278	27944.5
	2990	413728	538280	533717	495242	57668.9		2990	350987	338417	286431	325278	27944.5
	2995	413728	538325	533764	495272	57690.6		2995	350987	338417	286431	325278	27944.5
	3000	413728	538371	533810	495303	57712.3		3000	350987	338417	286431	325278	27944.5

## Sheet: Fig2C
	Low-speed co-sedimentation
	PLS2-core with actin
		fraction actin pelleted	fraction in sup	fraction/pH	ave	stdev	t-test
	pH 7	0.380798	0.619202	Sup/7	0.608404	0.0117337	0.00560075
	pH 7	0.407907	0.592093	Pel/7	0.391596	0.0117337
	pH 7	0.386083	0.613917	Sup/8	0.774567	0.0076454
	pH 8	0.236245	0.763755	Pel/8	0.225433	0.0076454
	pH 8	0.220095	0.779905
	pH 8	0.219959	0.780041
	PLS2-FL with actin
	pH	Fraction actin pelleted (1)	Fraction actin pelleted (1)	Fraction actin pelleted (1)	AVG	STDEV	t-test
	7	0.839679	0.841145	0.857067	0.845964	0.00787417	0.0549375
	8	0.690924	0.555617	0.481024	0.575855	0.0868782

## Sheet: Fig2D
	High-speed co-sedimentation of ABD1 with actin
															pH 7 fit	pH 8 fit
		Fraction depleted from supernatant												[actin] (uM)	frac bound	frac bound
														0	0	0			pH 7	pH 8
	[actin] (µM)	pH 7 gel 1	pH 7 gel 2	pH 7 gel 3	pH 7 gel 4	pH 7 gel 5	pH 7 gel 6	avg	stdev					1	0.0318667	0.0338245		binding-Kd
	0	0	0	0				0	0			t-test		2	0.0613428	0.0634024		Best-fit values
	10	0.047789	0.360921	0.302024				0.236911	0.135874		pH 7 10 µM vs pH 8 10 µM	0.930323		3	0.0886876	0.0894861		Bmax	0.8177	0.505
	25	0.377064	0.425624	0.516747				0.439812	0.057901		pH 7 25 µM vs pH 8 25 µM	0.452555		4	0.114124	0.11266		Kd	24.66	13.93
	50	0.391974	0.592627	0.62715	0.578167	0.473945	0.583855	0.541286	0.0816596		pH 7 50 µM vs pH 8 50 µM	0.0450488		5	0.137846	0.133386		Std. Error
	75	0.382269	0.545129	0.645549				0.524316	0.108487		pH 7 75 µM vs pH 8 75 µM	0.125775		6	0.16002	0.152032		Bmax	0.06682	0.05485
	100	0.528584	0.740365	0.717592	0.731814	0.712077	0.756827	0.697876	0.0771173		pH 7 100 µM vs pH 8 100 µM	0.00419584		7	0.180793	0.168896		Kd	7.081	7.141
	125	0.523931	0.795932	0.71237				0.677411	0.113762		pH 7 125 µM vs pH 8 125 µM	0.248383		8	0.200294	0.184223		95% CI (asymptotic)
														9	0.218636	0.198212		Bmax	0.6801 to 0.9553	0.3920 to 0.6180
														10	0.23592	0.211032		Kd	10.07 to 39.24	-0.7784 to 28.64
	[actin] (µM)	pH 8 gel 1	pH 8 gel 2	pH 8 gel 3	pH 8 gel 4	pH 8 gel 5	pH 8 gel 6	avg	stdev					11	0.252235	0.222824		Goodness of Fit
	0	0	0	0				0	0					12	0.26766	0.233706		Degrees of Freedom	25	25
	10	0.280037	0.305751	0.158557				0.248115	0.0641913					13	0.282265	0.24378		R squared	0.8669	0.6564
	25	0.390106	0.42148	0.33552				0.382369	0.0355169					14	0.296115	0.253133		Sum of Squares	0.1943	0.2696
	50	0.516201	0.529837	0.258004	0.195529	0.140138	0.251154	0.315144	0.152103					15	0.309266	0.261839		Sy.x	0.08815	0.1038
	75	0.345491	0.300045	0.419796				0.355111	0.0493593					16	0.321771	0.269963
	100	0.453139	0.48078	0.309047	0.492018	0.46773	0.609115	0.468638	0.0876911					17	0.333675	0.277562		Number of points
	125	0.551066	0.565589	0.53718				0.551278	0.0115989					18	0.345021	0.284685		# of X values	27	27
														19	0.355847	0.291376		# Y values analyzed	27	27
														20	0.366189	0.297672
														21	0.376078	0.303607
														22	0.385542	0.309212
														23	0.39461	0.314514
														24	0.403305	0.319536
														25	0.411649	0.3243
														26	0.419664	0.328825
														27	0.427369	0.33313
														28	0.434782	0.337229
														29	0.441918	0.341137
														30	0.448793	0.344867
														31	0.45542	0.348431
														32	0.461814	0.35184
														33	0.467986	0.355103
														34	0.473948	0.358231
														35	0.47971	0.36123
														36	0.485282	0.36411
														37	0.490673	0.366876
														38	0.495892	0.369536
														39	0.500947	0.372095
														40	0.505846	0.37456
														41	0.510595	0.376934
														42	0.515203	0.379224
														43	0.519673	0.381433
														44	0.524014	0.383566
														45	0.52823	0.385627
														46	0.532327	0.387619
														47	0.536309	0.389545
														48	0.540182	0.39141
														49	0.543949	0.393215
														50	0.547616	0.394963
														51	0.551186	0.396658
														52	0.554662	0.398301
														53	0.558049	0.399895
														54	0.56135	0.401443
														55	0.564568	0.402945
														56	0.567706	0.404404
														57	0.570768	0.405823
														58	0.573755	0.407201
														59	0.576671	0.408542
														60	0.579518	0.409847
														61	0.582299	0.411117
														62	0.585015	0.412353
														63	0.587669	0.413558
														64	0.590264	0.414731
														65	0.592801	0.415875
														66	0.595281	0.41699
														67	0.597708	0.418077
														68	0.600082	0.419138
														69	0.602406	0.420174
														70	0.60468	0.421184
														71	0.606907	0.422171
														72	0.609088	0.423135
														73	0.611224	0.424077
														74	0.613316	0.424997
														75	0.615367	0.425897
														76	0.617377	0.426776
														77	0.619348	0.427637
														78	0.62128	0.428478
														79	0.623175	0.429302
														80	0.625033	0.430108
														81	0.626857	0.430896
														82	0.628646	0.431669
														83	0.630402	0.432425
														84	0.632126	0.433167
														85	0.633818	0.433893
														86	0.63548	0.434604
														87	0.637112	0.435302
														88	0.638715	0.435985
														89	0.640289	0.436656
														90	0.641837	0.437314
														91	0.643357	0.437959
														92	0.644852	0.438592
														93	0.646321	0.439213
														94	0.647765	0.439822
														95	0.649185	0.44042
														96	0.650582	0.441008
														97	0.651955	0.441585
														98	0.653307	0.442151
														99	0.654636	0.442708
														100	0.655944	0.443255
														101	0.657231	0.443792
														102	0.658498	0.44432
														103	0.659745	0.444839
														104	0.660973	0.445349
														105	0.662182	0.445851
														106	0.663372	0.446344
														107	0.664544	0.446829
														108	0.665699	0.447306
														109	0.666836	0.447775
														110	0.667956	0.448237
														111	0.66906	0.448691
														112	0.670148	0.449138
														113	0.67122	0.449579
														114	0.672276	0.450012
														115	0.673317	0.450438
														116	0.674344	0.450858
														117	0.675356	0.451272
														118	0.676354	0.451679
														119	0.677337	0.45208
														120	0.678308	0.452475
														121	0.679265	0.452864
														122	0.680209	0.453248
														123	0.68114	0.453626
														124	0.682058	0.453998
														125	0.682965	0.454366

## Sheet: Fig2E
	Kobs values determinnation from kinetic association experiments of FM-ABD2 with F-actin
	[Actin] (μM)	pH 6.6 points			pH 6.8 points			pH 7 points			pH 7.4 points			pH 7.8 points			pH 8 points
	0	0.00660404	0.000784297		0.00660404	0.000784297		0.00660404	0.000784297		0.00660404	0.000784297		0.00660404	0.000784297		0.00660404	0.000784297
	0.5	0.198543	0.004378		0.227503	0.011173		0.170747	0.006075		0.288495	0.013668		0.589732	0.046264		0.522327	0.039858
	1	0.46606	0.013135		0.505013	0.03922		0.4824	0.054992		0.642729	0.035375		1.29204	0.206882		1.20389	0.307798
	1.5	0.754695	0.021755		0.772719	0.044628		1.05482	0.198013		0.893044	0.064377		1.94474	0.273426		2.41942	0.353466
	fits
	[Actin] (μM)	pH 6.6			pH 6.8			pH 7			pH 7.4			pH 7.8			pH 8				single exponential parameters from ProData-SX fits	pH 6.6			pH 6.8			pH 7			pH 7.4
	0	0.007298			0.00661			0.005672			0.007267			0.006604			0.006604				1	0.007007			0.006851			0.005452			0.007511
	0.001	0.0077767			0.0071123			0.0062721			0.0078684			0.007883			0.008055				2	0.007593			0.006318			0.005692			0.008251
	0.002	0.0082554			0.0076146			0.0068722			0.0084698			0.009162			0.009506				3	0.007082			0.006628			0.005448			0.006813
	0.003	0.0087341			0.0081169			0.0074723			0.0090712			0.010441			0.010957				4	0.007508			0.006743			0.005472			0.007798
	0.004	0.0092128			0.0086192			0.0080724			0.0096726			0.01172			0.012408				5				0.006491			0.006164			0.006666
	0.005	0.0096915			0.0091215			0.0086725			0.010274			0.012999			0.013859				6				0.006759			0.005655			0.007634
	0.006	0.0101702			0.0096238			0.0092726			0.0108754			0.014278			0.01531				7				0.006482			0.005666			0.006195
	0.007	0.0106489			0.0101261			0.0098727			0.0114768			0.015557			0.016761				8							0.005826
	0.008	0.0111276			0.0106284			0.0104728			0.0120782			0.016836			0.018212
	0.009	0.0116063			0.0111307			0.0110729			0.0126796			0.018115			0.019663
	0.01	0.012085			0.011633			0.011673			0.013281			0.019394			0.021114					AVG	STDEV		AVG	STDEV		AVG	STDEV		AVG	STDEV
	0.011	0.0125637			0.0121353			0.0122731			0.0138824			0.020673			0.022565				koff (s-1)	0.0072975	0.000256155		0.00661029	0.000174889		0.00567187	0.000225022		0.00726686	0.000671985
	0.012	0.0130424			0.0126376			0.0128732			0.0144838			0.021952			0.024016					4			7			8			7
	0.013	0.0135211			0.0131399			0.0134733			0.0150852			0.023231			0.025467					AVG	STDEV
	0.014	0.0139998			0.0136422			0.0140734			0.0156866			0.02451			0.026918				koff (s-1) across all pH conditions tested	0.00660404	0.000784297
	0.015	0.0144785			0.0141445			0.0146735			0.016288			0.025789			0.028369					26
	0.016	0.0149572			0.0146468			0.0152736			0.0168894			0.027068			0.02982
	0.017	0.0154359			0.0151491			0.0158737			0.0174908			0.028347			0.031271
	0.018	0.0159146			0.0156514			0.0164738			0.0180922			0.029626			0.032722
	0.019	0.0163933			0.0161537			0.0170739			0.0186936			0.030905			0.034173
	0.02	0.016872			0.016656			0.017674			0.019295			0.032184			0.035624
	0.021	0.0173507			0.0171583			0.0182741			0.0198964			0.033463			0.037075							Linear fit parameters
	0.022	0.0178294			0.0176606			0.0188742			0.0204978			0.034742			0.038526								pH 6.6	pH 6.8	pH 7	pH 7.4	pH 7.8	pH 8
	0.023	0.0183081			0.0181629			0.0194743			0.0210992			0.036021			0.039977							Best-fit values
	0.024	0.0187868			0.0186652			0.0200744			0.0217006			0.0373			0.041428							Slope: kon (µM-1s-1)	0.4787	0.5023	0.6001	0.6014	1.279	1.451
	0.025	0.0192655			0.0191675			0.0206745			0.022302			0.038579			0.042879							Y-intercept	0.007298	0.00661	0.005672	0.007267	0.006604	0.006604
	0.026	0.0197442			0.0196698			0.0212746			0.0229034			0.039858			0.04433							X-intercept	-0.01524	-0.01316	-0.009451	-0.01208	-0.005164	-0.004551
	0.027	0.0202229			0.0201721			0.0218747			0.0235048			0.041137			0.045781							1/slope	2.089	1.991	1.666	1.663	0.7819	0.6892
	0.028	0.0207016			0.0206744			0.0224748			0.0241062			0.042416			0.047232							Std. Error
	0.029	0.0211803			0.0211767			0.0230749			0.0247076			0.043695			0.048683							Slope: kon (µM-1s-1)	0.00601	0.005022	0.02589	0.006647	0.02267	0.04198
	0.03	0.021659			0.021679			0.023675			0.025309			0.044974			0.050134
	0.031	0.0221377			0.0221813			0.0242751			0.0259104			0.046253			0.051585							single exponential parameters from ProData-SX fits
	0.032	0.0226164			0.0226836			0.0248752			0.0265118			0.047532			0.053036								0.5 uM		1 uM		1.5 uM
	0.033	0.0230951			0.0231859			0.0254753			0.0271132			0.048811			0.054487							pH 6.6	Kobs (s-1)		Kobs (s-1)		Kobs (s-1)
	0.034	0.0235738			0.0236882			0.0260754			0.0277146			0.05009			0.055938							1	0.201347		0.461306		0.711413
	0.035	0.0240525			0.0241905			0.0266755			0.028316			0.051369			0.057389							2	0.20371		0.501194		0.753749
	0.036	0.0245312			0.0246928			0.0272756			0.0289174			0.052648			0.05884							3	0.196696		0.464683		0.749659
	0.037	0.0250099			0.0251951			0.0278757			0.0295188			0.053927			0.060291							4	0.196372		0.462572		0.735874
	0.038	0.0254886			0.0256974			0.0284758			0.0301202			0.055206			0.061742							5	0.198103		0.463386		0.74059
	0.039	0.0259673			0.0261997			0.0290759			0.0307216			0.056485			0.063193							6	0.197029		0.446769		0.768634
	0.04	0.026446			0.026702			0.029676			0.031323			0.057764			0.064644							7	0.195635		0.471542		0.755388
	0.041	0.0269247			0.0272043			0.0302761			0.0319244			0.059043			0.066095							8	0.193592		0.460712		0.792629
	0.042	0.0274034			0.0277066			0.0308762			0.0325258			0.060322			0.067546							9	0.208414		0.462033		0.779693
	0.043	0.0278821			0.0282089			0.0314763			0.0331272			0.061601			0.068997							10	0.194529		0.466405		0.759325
	0.044	0.0283608			0.0287112			0.0320764			0.0337286			0.06288			0.070448								AVG	STDEV	AVG	STDEV	AVG	STDEV
	0.045	0.0288395			0.0292135			0.0326765			0.03433			0.064159			0.071899							Kobs (s-1)	0.198543	0.00437822	0.46606	0.0131352	0.754695	0.0217552
	0.046	0.0293182			0.0297158			0.0332766			0.0349314			0.065438			0.07335								0.5 uM		1 uM		1.5 uM
	0.047	0.0297969			0.0302181			0.0338767			0.0355328			0.066717			0.074801							pH 6.8	Kobs (s-1)		Kobs (s-1)		Kobs (s-1)
	0.048	0.0302756			0.0307204			0.0344768			0.0361342			0.067996			0.076252							1	0.232917		0.533875		0.738847
	0.049	0.0307543			0.0312227			0.0350769			0.0367356			0.069275			0.077703							2	0.228644		0.546667		0.797099
	0.05	0.031233			0.031725			0.035677			0.037337			0.070554			0.079154							3	0.225583		0.630751		0.710658
	0.051	0.0317117			0.0322273			0.0362771			0.0379384			0.071833			0.080605							4	0.225657		0.48617		0.794799
	0.052	0.0321904			0.0327296			0.0368772			0.0385398			0.073112			0.082056							5	0.22942		0.478385		0.708063
	0.053	0.0326691			0.0332319			0.0374773			0.0391412			0.074391			0.083507							6	0.234459		0.499978		0.707309
	0.054	0.0331478			0.0337342			0.0380774			0.0397426			0.07567			0.084958							7	0.224023		0.489898		0.772598
	0.055	0.0336265			0.0342365			0.0386775			0.040344			0.076949			0.086409							8	0.219089		0.478775		0.76979
	0.056	0.0341052			0.0347388			0.0392776			0.0409454			0.078228			0.08786							9	0.222451		0.488651		0.791719
	0.057	0.0345839			0.0352411			0.0398777			0.0415468			0.079507			0.089311							10	0.250555		0.485641		0.769431
	0.058	0.0350626			0.0357434			0.0404778			0.0421482			0.080786			0.090762							11	0.238735		0.480903		0.770512
	0.059	0.0355413			0.0362457			0.0410779			0.0427496			0.082065			0.092213							12	0.224267		0.479873		0.889054
	0.06	0.03602			0.036748			0.041678			0.043351			0.083344			0.093664							13	0.240935		0.477214		0.801387
	0.061	0.0364987			0.0372503			0.0422781			0.0439524			0.084623			0.095115							14	0.213281		0.512732		0.77243
	0.062	0.0369774			0.0377526			0.0428782			0.0445538			0.085902			0.096566							15	0.202531		0.505675		0.797095
	0.063	0.0374561			0.0382549			0.0434783			0.0451552			0.087181			0.098017								AVG	STDEV	AVG	STDEV	AVG	STDEV
	0.064	0.0379348			0.0387572			0.0440784			0.0457566			0.08846			0.099468							Kobs (s-1)	0.227503	0.0111729	0.505013	0.0392204	0.772719	0.044628
	0.065	0.0384135			0.0392595			0.0446785			0.046358			0.089739			0.100919
	0.066	0.0388922			0.0397618			0.0452786			0.0469594			0.091018			0.10237
	0.067	0.0393709			0.0402641			0.0458787			0.0475608			0.092297			0.103821
	0.068	0.0398496			0.0407664			0.0464788			0.0481622			0.093576			0.105272								0.5 uM		1 uM		1.5 uM
	0.069	0.0403283			0.0412687			0.0470789			0.0487636			0.094855			0.106723							pH 7	Kobs (s-1)		Kobs (s-1)		Kobs (s-1)
	0.07	0.040807			0.041771			0.047679			0.049365			0.096134			0.108174							1	0.179018		0.475631		0.97797
	0.071	0.0412857			0.0422733			0.0482791			0.0499664			0.097413			0.109625							2	0.177384		0.417893		1.07989
	0.072	0.0417644			0.0427756			0.0488792			0.0505678			0.098692			0.111076							3	0.168487		0.495254		0.93907
	0.073	0.0422431			0.0432779			0.0494793			0.0511692			0.099971			0.112527							4	0.179724		0.470029		1.19121
	0.074	0.0427218			0.0437802			0.0500794			0.0517706			0.10125			0.113978							5	0.170832		0.500079		0.83462
	0.075	0.0432005			0.0442825			0.0506795			0.052372			0.102529			0.115429							6	0.165324		0.465149		1.08634
	0.076	0.0436792			0.0447848			0.0512796			0.0529734			0.103808			0.11688							7	0.168973		0.453443		1.00144
	0.077	0.0441579			0.0452871			0.0518797			0.0535748			0.105087			0.118331							8	0.160093		0.452702		0.83827
	0.078	0.0446366			0.0457894			0.0524798			0.0541762			0.106366			0.119782							9	0.1712		0.45834		1.04046
	0.079	0.0451153			0.0462917			0.0530799			0.0547776			0.107645			0.121233							10	0.171567		0.474934		1.55893
	0.08	0.045594			0.046794			0.05368			0.055379			0.108924			0.122684							11	0.166929		0.642947
	0.081	0.0460727			0.0472963			0.0542801			0.0559804			0.110203			0.124135							12	0.177811
	0.082	0.0465514			0.0477986			0.0548802			0.0565818			0.111482			0.125586							13	0.162371
	0.083	0.0470301			0.0483009			0.0554803			0.0571832			0.112761			0.127037
	0.084	0.0475088			0.0488032			0.0560804			0.0577846			0.11404			0.128488
	0.085	0.0479875			0.0493055			0.0566805			0.058386			0.115319			0.129939								AVG	STDEV	AVG	STDEV	AVG	STDEV
	0.086	0.0484662			0.0498078			0.0572806			0.0589874			0.116598			0.13139							Kobs (s-1)	0.170747	0.00607477	0.4824	0.0549924	1.05482	0.198013
	0.087	0.0489449			0.0503101			0.0578807			0.0595888			0.117877			0.132841
	0.088	0.0494236			0.0508124			0.0584808			0.0601902			0.119156			0.134292
	0.089	0.0499023			0.0513147			0.0590809			0.0607916			0.120435			0.135743								0.5 uM		1 uM		1.5 uM
	0.09	0.050381			0.051817			0.059681			0.061393			0.121714			0.137194							pH 7.4	Kobs (s-1)		Kobs (s-1)		Kobs (s-1)
	0.091	0.0508597			0.0523193			0.0602811			0.0619944			0.122993			0.138645							1	0.261927		0.599824		0.961769
	0.092	0.0513384			0.0528216			0.0608812			0.0625958			0.124272			0.140096							2	0.278128		0.573391		0.847511
	0.093	0.0518171			0.0533239			0.0614813			0.0631972			0.125551			0.141547							3	0.296417		0.697531		0.890313
	0.094	0.0522958			0.0538262			0.0620814			0.0637986			0.12683			0.142998							4	0.280486		0.67382		0.954643
	0.095	0.0527745			0.0543285			0.0626815			0.0644			0.128109			0.144449							5	0.313555		0.641661		0.963017
	0.096	0.0532532			0.0548308			0.0632816			0.0650014			0.129388			0.1459							6	0.293326		0.633414		0.975588
	0.097	0.0537319			0.0553331			0.0638817			0.0656028			0.130667			0.147351							7	0.29688		0.625746		0.901615
	0.098	0.0542106			0.0558354			0.0644818			0.0662042			0.131946			0.148802							8	0.285341		0.680663		0.784142
	0.099	0.0546893			0.0563377			0.0650819			0.0668056			0.133225			0.150253							9	0.27115		0.660493		0.902918
	0.1	0.055168			0.05684			0.065682			0.067407			0.134504			0.151704							10	0.308838		0.683506		0.930499
	0.101	0.0556467			0.0573423			0.0662821			0.0680084			0.135783			0.153155							11	0.284437		0.637492		0.876402
	0.102	0.0561254			0.0578446			0.0668822			0.0686098			0.137062			0.154606							12	0.293234		0.647674		0.764442
	0.103	0.0566041			0.0583469			0.0674823			0.0692112			0.138341			0.156057							13	0.28672		0.600259		0.856711
	0.104	0.0570828			0.0588492			0.0680824			0.0698126			0.13962			0.157508
	0.105	0.0575615			0.0593515			0.0686825			0.070414			0.140899			0.158959
	0.106	0.0580402			0.0598538			0.0692826			0.0710154			0.142178			0.16041								AVG	STDEV	AVG	STDEV	AVG	STDEV
	0.107	0.0585189			0.0603561			0.0698827			0.0716168			0.143457			0.161861							Kobs (s-1)	0.288495	0.013668	0.642729	0.0353746	0.893044	0.0643769
	0.108	0.0589976			0.0608584			0.0704828			0.0722182			0.144736			0.163312
	0.109	0.0594763			0.0613607			0.0710829			0.0728196			0.146015			0.164763								0.5 uM		1 uM		1.5 uM
	0.11	0.059955			0.061863			0.071683			0.073421			0.147294			0.166214							pH 7.8	Kobs (s-1)		Kobs (s-1)		Kobs (s-1)
	0.111	0.0604337			0.0623653			0.0722831			0.0740224			0.148573			0.167665							1	0.574184		1.22822		1.9134
	0.112	0.0609124			0.0628676			0.0728832			0.0746238			0.149852			0.169116							2	0.538576		1.05862		2.48959
	0.113	0.0613911			0.0633699			0.0734833			0.0752252			0.151131			0.170567							3	0.605939		1.01023		1.48649
	0.114	0.0618698			0.0638722			0.0740834			0.0758266			0.15241			0.172018							4	0.566943		1.16361		2.24222
	0.115	0.0623485			0.0643745			0.0746835			0.076428			0.153689			0.173469							5	0.57841		1.10312		2.03376
	0.116	0.0628272			0.0648768			0.0752836			0.0770294			0.154968			0.17492							6	0.558326		1.42723		2.07424
	0.117	0.0633059			0.0653791			0.0758837			0.0776308			0.156247			0.176371							7	0.722059		1.05461		1.91978
	0.118	0.0637846			0.0658814			0.0764838			0.0782322			0.157526			0.177822							8	0.646643		1.32322		1.89195
	0.119	0.0642633			0.0663837			0.0770839			0.0788336			0.158805			0.179273							9	0.565585		1.58458		1.72466
	0.12	0.064742			0.066886			0.077684			0.079435			0.160084			0.180724							10	0.565939		1.72774		1.67135
	0.121	0.0652207			0.0673883			0.0782841			0.0800364			0.161363			0.182175							11	0.535435		1.54119
	0.122	0.0656994			0.0678906			0.0788842			0.0806378			0.162642			0.183626							12	0.594612		1.4101
	0.123	0.0661781			0.0683929			0.0794843			0.0812392			0.163921			0.185077							13	0.596906		1.16248
	0.124	0.0666568			0.0688952			0.0800844			0.0818406			0.1652			0.186528							14	0.606697		1.22952
	0.125	0.0671355			0.0693975			0.0806845			0.082442			0.166479			0.187979							15			1.35612
	0.126	0.0676142			0.0698998			0.0812846			0.0830434			0.167758			0.18943								AVG	STDEV	AVG	STDEV	AVG	STDEV
	0.127	0.0680929			0.0704021			0.0818847			0.0836448			0.169037			0.190881							Kobs (s-1)	0.589732	0.046264	1.29204	0.206882	1.94474	0.273426
	0.128	0.0685716			0.0709044			0.0824848			0.0842462			0.170316			0.192332
	0.129	0.0690503			0.0714067			0.0830849			0.0848476			0.171595			0.193783
	0.13	0.069529			0.071909			0.083685			0.085449			0.172874			0.195234								0.5 uM		1 uM		1.5 uM
	0.131	0.0700077			0.0724113			0.0842851			0.0860504			0.174153			0.196685							pH 8	Kobs (s-1)		Kobs (s-1)		Kobs (s-1)
	0.132	0.0704864			0.0729136			0.0848852			0.0866518			0.175432			0.198136							1	0.579499		0.949098		2.64973
	0.133	0.0709651			0.0734159			0.0854853			0.0872532			0.176711			0.199587							2	0.5681		1.1758		2.74913
	0.134	0.0714438			0.0739182			0.0860854			0.0878546			0.17799			0.201038							3	0.446363		1.08289		2.2627
	0.135	0.0719225			0.0744205			0.0866855			0.088456			0.179269			0.202489							4	0.537808		0.941124		2.30076
	0.136	0.0724012			0.0749228			0.0872856			0.0890574			0.180548			0.20394							5	0.569958		1.20244		1.85914
	0.137	0.0728799			0.0754251			0.0878857			0.0896588			0.181827			0.205391							6	0.489673		1.22682		2.20557
	0.138	0.0733586			0.0759274			0.0884858			0.0902602			0.183106			0.206842							7	0.538489		1.09102		2.23189
	0.139	0.0738373			0.0764297			0.0890859			0.0908616			0.184385			0.208293							8	0.52652		1.08547		2.35637
	0.14	0.074316			0.076932			0.089686			0.091463			0.185664			0.209744							9	0.513809		2.08179		3.29109
	0.141	0.0747947			0.0774343			0.0902861			0.0920644			0.186943			0.211195							10	0.493251		1.20244		2.29585
	0.142	0.0752734			0.0779366			0.0908862			0.0926658			0.188222			0.212646							11	0.561507				2.41139
	0.143	0.0757521			0.0784389			0.0914863			0.0932672			0.189501			0.214097							12	0.488173
	0.144	0.0762308			0.0789412			0.0920864			0.0938686			0.19078			0.215548							13	0.477102
	0.145	0.0767095			0.0794435			0.0926865			0.09447			0.192059			0.216999
	0.146	0.0771882			0.0799458			0.0932866			0.0950714			0.193338			0.21845
	0.147	0.0776669			0.0804481			0.0938867			0.0956728			0.194617			0.219901								AVG	STDEV	AVG	STDEV	AVG	STDEV
	0.148	0.0781456			0.0809504			0.0944868			0.0962742			0.195896			0.221352							Kobs (s-1)	0.522327	0.039858	1.20389	0.307798	2.41942	0.353466
	0.149	0.0786243			0.0814527			0.0950869			0.0968756			0.197175			0.222803
	0.15	0.079103			0.081955			0.095687			0.097477			0.198454			0.224254
	0.151	0.0795817			0.0824573			0.0962871			0.0980784			0.199733			0.225705
	0.152	0.0800604			0.0829596			0.0968872			0.0986798			0.201012			0.227156
	0.153	0.0805391			0.0834619			0.0974873			0.0992812			0.202291			0.228607
	0.154	0.0810178			0.0839642			0.0980874			0.0998826			0.20357			0.230058
	0.155	0.0814965			0.0844665			0.0986875			0.100484			0.204849			0.231509
	0.156	0.0819752			0.0849688			0.0992876			0.101085			0.206128			0.23296
	0.157	0.0824539			0.0854711			0.0998877			0.101687			0.207407			0.234411
	0.158	0.0829326			0.0859734			0.100488			0.102288			0.208686			0.235862
	0.159	0.0834113			0.0864757			0.101088			0.10289			0.209965			0.237313
	0.16	0.08389			0.086978			0.101688			0.103491			0.211244			0.238764
	0.161	0.0843687			0.0874803			0.102288			0.104092			0.212523			0.240215
	0.162	0.0848474			0.0879826			0.102888			0.104694			0.213802			0.241666
	0.163	0.0853261			0.0884849			0.103488			0.105295			0.215081			0.243117
	0.164	0.0858048			0.0889872			0.104088			0.105897			0.21636			0.244568
	0.165	0.0862835			0.0894895			0.104689			0.106498			0.217639			0.246019
	0.166	0.0867622			0.0899918			0.105289			0.107099			0.218918			0.24747
	0.167	0.0872409			0.0904941			0.105889			0.107701			0.220197			0.248921
	0.168	0.0877196			0.0909964			0.106489			0.108302			0.221476			0.250372
	0.169	0.0881983			0.0914987			0.107089			0.108904			0.222755			0.251823
	0.17	0.088677			0.092001			0.107689			0.109505			0.224034			0.253274
	0.171	0.0891557			0.0925033			0.108289			0.110106			0.225313			0.254725
	0.172	0.0896344			0.0930056			0.108889			0.110708			0.226592			0.256176
	0.173	0.0901131			0.0935079			0.109489			0.111309			0.227871			0.257627
	0.174	0.0905918			0.0940102			0.110089			0.111911			0.22915			0.259078
	0.175	0.0910705			0.0945125			0.11069			0.112512			0.230429			0.260529
	0.176	0.0915492			0.0950148			0.11129			0.113113			0.231708			0.26198
	0.177	0.0920279			0.0955171			0.11189			0.113715			0.232987			0.263431
	0.178	0.0925066			0.0960194			0.11249			0.114316			0.234266			0.264882
	0.179	0.0929853			0.0965217			0.11309			0.114918			0.235545			0.266333
	0.18	0.093464			0.097024			0.11369			0.115519			0.236824			0.267784
	0.181	0.0939427			0.0975263			0.11429			0.11612			0.238103			0.269235
	0.182	0.0944214			0.0980286			0.11489			0.116722			0.239382			0.270686
	0.183	0.0949001			0.0985309			0.11549			0.117323			0.240661			0.272137
	0.184	0.0953788			0.0990332			0.11609			0.117925			0.24194			0.273588
	0.185	0.0958575			0.0995355			0.116691			0.118526			0.243219			0.275039
	0.186	0.0963362			0.100038			0.117291			0.119127			0.244498			0.27649
	0.187	0.0968149			0.10054			0.117891			0.119729			0.245777			0.277941
	0.188	0.0972936			0.101042			0.118491			0.12033			0.247056			0.279392
	0.189	0.0977723			0.101545			0.119091			0.120932			0.248335			0.280843
	0.19	0.098251			0.102047			0.119691			0.121533			0.249614			0.282294
	0.191	0.0987297			0.102549			0.120291			0.122134			0.250893			0.283745
	0.192	0.0992084			0.103052			0.120891			0.122736			0.252172			0.285196
	0.193	0.0996871			0.103554			0.121491			0.123337			0.253451			0.286647
	0.194	0.100166			0.104056			0.122091			0.123939			0.25473			0.288098
	0.195	0.100645			0.104559			0.122692			0.12454			0.256009			0.289549
	0.196	0.101123			0.105061			0.123292			0.125141			0.257288			0.291
	0.197	0.101602			0.105563			0.123892			0.125743			0.258567			0.292451
	0.198	0.102081			0.106065			0.124492			0.126344			0.259846			0.293902
	0.199	0.102559			0.106568			0.125092			0.126946			0.261125			0.295353
	0.2	0.103038			0.10707			0.125692			0.127547			0.262404			0.296804
	0.201	0.103517			0.107572			0.126292			0.128148			0.263683			0.298255
	0.202	0.103995			0.108075			0.126892			0.12875			0.264962			0.299706
	0.203	0.104474			0.108577			0.127492			0.129351			0.266241			0.301157
	0.204	0.104953			0.109079			0.128092			0.129953			0.26752			0.302608
	0.205	0.105432			0.109582			0.128693			0.130554			0.268799			0.304059
	0.206	0.10591			0.110084			0.129293			0.131155			0.270078			0.30551
	0.207	0.106389			0.110586			0.129893			0.131757			0.271357			0.306961
	0.208	0.106868			0.111088			0.130493			0.132358			0.272636			0.308412
	0.209	0.107346			0.111591			0.131093			0.13296			0.273915			0.309863
	0.21	0.107825			0.112093			0.131693			0.133561			0.275194			0.311314
	0.211	0.108304			0.112595			0.132293			0.134162			0.276473			0.312765
	0.212	0.108782			0.113098			0.132893			0.134764			0.277752			0.314216
	0.213	0.109261			0.1136			0.133493			0.135365			0.279031			0.315667
	0.214	0.10974			0.114102			0.134093			0.135967			0.28031			0.317118
	0.215	0.110219			0.114605			0.134694			0.136568			0.281589			0.318569
	0.216	0.110697			0.115107			0.135294			0.137169			0.282868			0.32002
	0.217	0.111176			0.115609			0.135894			0.137771			0.284147			0.321471
	0.218	0.111655			0.116111			0.136494			0.138372			0.285426			0.322922
	0.219	0.112133			0.116614			0.137094			0.138974			0.286705			0.324373
	0.22	0.112612			0.117116			0.137694			0.139575			0.287984			0.325824
	0.221	0.113091			0.117618			0.138294			0.140176			0.289263			0.327275
	0.222	0.113569			0.118121			0.138894			0.140778			0.290542			0.328726
	0.223	0.114048			0.118623			0.139494			0.141379			0.291821			0.330177
	0.224	0.114527			0.119125			0.140094			0.141981			0.2931			0.331628
	0.225	0.115006			0.119628			0.140695			0.142582			0.294379			0.333079
	0.226	0.115484			0.12013			0.141295			0.143183			0.295658			0.33453
	0.227	0.115963			0.120632			0.141895			0.143785			0.296937			0.335981
	0.228	0.116442			0.121134			0.142495			0.144386			0.298216			0.337432
	0.229	0.11692			0.121637			0.143095			0.144988			0.299495			0.338883
	0.23	0.117399			0.122139			0.143695			0.145589			0.300774			0.340334
	0.231	0.117878			0.122641			0.144295			0.14619			0.302053			0.341785
	0.232	0.118356			0.123144			0.144895			0.146792			0.303332			0.343236
	0.233	0.118835			0.123646			0.145495			0.147393			0.304611			0.344687
	0.234	0.119314			0.124148			0.146095			0.147995			0.30589			0.346138
	0.235	0.119793			0.124651			0.146696			0.148596			0.307169			0.347589
	0.236	0.120271			0.125153			0.147296			0.149197			0.308448			0.34904
	0.237	0.12075			0.125655			0.147896			0.149799			0.309727			0.350491
	0.238	0.121229			0.126157			0.148496			0.1504			0.311006			0.351942
	0.239	0.121707			0.12666			0.149096			0.151002			0.312285			0.353393
	0.24	0.122186			0.127162			0.149696			0.151603			0.313564			0.354844
	0.241	0.122665			0.127664			0.150296			0.152204			0.314843			0.356295
	0.242	0.123143			0.128167			0.150896			0.152806			0.316122			0.357746
	0.243	0.123622			0.128669			0.151496			0.153407			0.317401			0.359197
	0.244	0.124101			0.129171			0.152096			0.154009			0.31868			0.360648
	0.245	0.12458			0.129674			0.152697			0.15461			0.319959			0.362099
	0.246	0.125058			0.130176			0.153297			0.155211			0.321238			0.36355
	0.247	0.125537			0.130678			0.153897			0.155813			0.322517			0.365001
	0.248	0.126016			0.13118			0.154497			0.156414			0.323796			0.366452
	0.249	0.126494			0.131683			0.155097			0.157016			0.325075			0.367903
	0.25	0.126973			0.132185			0.155697			0.157617			0.326354			0.369354
	0.251	0.127452			0.132687			0.156297			0.158218			0.327633			0.370805
	0.252	0.12793			0.13319			0.156897			0.15882			0.328912			0.372256
	0.253	0.128409			0.133692			0.157497			0.159421			0.330191			0.373707
	0.254	0.128888			0.134194			0.158097			0.160023			0.33147			0.375158
	0.255	0.129367			0.134697			0.158698			0.160624			0.332749			0.376609
	0.256	0.129845			0.135199			0.159298			0.161225			0.334028			0.37806
	0.257	0.130324			0.135701			0.159898			0.161827			0.335307			0.379511
	0.258	0.130803			0.136203			0.160498			0.162428			0.336586			0.380962
	0.259	0.131281			0.136706			0.161098			0.16303			0.337865			0.382413
	0.26	0.13176			0.137208			0.161698			0.163631			0.339144			0.383864
	0.261	0.132239			0.13771			0.162298			0.164232			0.340423			0.385315
	0.262	0.132717			0.138213			0.162898			0.164834			0.341702			0.386766
	0.263	0.133196			0.138715			0.163498			0.165435			0.342981			0.388217
	0.264	0.133675			0.139217			0.164098			0.166037			0.34426			0.389668
	0.265	0.134154			0.13972			0.164699			0.166638			0.345539			0.391119
	0.266	0.134632			0.140222			0.165299			0.167239			0.346818			0.39257
	0.267	0.135111			0.140724			0.165899			0.167841			0.348097			0.394021
	0.268	0.13559			0.141226			0.166499			0.168442			0.349376			0.395472
	0.269	0.136068			0.141729			0.167099			0.169044			0.350655			0.396923
	0.27	0.136547			0.142231			0.167699			0.169645			0.351934			0.398374
	0.271	0.137026			0.142733			0.168299			0.170246			0.353213			0.399825
	0.272	0.137504			0.143236			0.168899			0.170848			0.354492			0.401276
	0.273	0.137983			0.143738			0.169499			0.171449			0.355771			0.402727
	0.274	0.138462			0.14424			0.170099			0.172051			0.35705			0.404178
	0.275	0.138941			0.144743			0.1707			0.172652			0.358329			0.405629
	0.276	0.139419			0.145245			0.1713			0.173253			0.359608			0.40708
	0.277	0.139898			0.145747			0.1719			0.173855			0.360887			0.408531
	0.278	0.140377			0.146249			0.1725			0.174456			0.362166			0.409982
	0.279	0.140855			0.146752			0.1731			0.175058			0.363445			0.411433
	0.28	0.141334			0.147254			0.1737			0.175659			0.364724			0.412884
	0.281	0.141813			0.147756			0.1743			0.17626			0.366003			0.414335
	0.282	0.142291			0.148259			0.1749			0.176862			0.367282			0.415786
	0.283	0.14277			0.148761			0.1755			0.177463			0.368561			0.417237
	0.284	0.143249			0.149263			0.1761			0.178065			0.36984			0.418688
	0.285	0.143728			0.149766			0.176701			0.178666			0.371119			0.420139
	0.286	0.144206			0.150268			0.177301			0.179267			0.372398			0.42159
	0.287	0.144685			0.15077			0.177901			0.179869			0.373677			0.423041
	0.288	0.145164			0.151272			0.178501			0.18047			0.374956			0.424492
	0.289	0.145642			0.151775			0.179101			0.181072			0.376235			0.425943
	0.29	0.146121			0.152277			0.179701			0.181673			0.377514			0.427394
	0.291	0.1466			0.152779			0.180301			0.182274			0.378793			0.428845
	0.292	0.147078			0.153282			0.180901			0.182876			0.380072			0.430296
	0.293	0.147557			0.153784			0.181501			0.183477			0.381351			0.431747
	0.294	0.148036			0.154286			0.182101			0.184079			0.38263			0.433198
	0.295	0.148515			0.154789			0.182702			0.18468			0.383909			0.434649
	0.296	0.148993			0.155291			0.183302			0.185281			0.385188			0.4361
	0.297	0.149472			0.155793			0.183902			0.185883			0.386467			0.437551
	0.298	0.149951			0.156295			0.184502			0.186484			0.387746			0.439002
	0.299	0.150429			0.156798			0.185102			0.187086			0.389025			0.440453
	0.3	0.150908			0.1573			0.185702			0.187687			0.390304			0.441904
	0.301	0.151387			0.157802			0.186302			0.188288			0.391583			0.443355
	0.302	0.151865			0.158305			0.186902			0.18889			0.392862			0.444806
	0.303	0.152344			0.158807			0.187502			0.189491			0.394141			0.446257
	0.304	0.152823			0.159309			0.188102			0.190093			0.39542			0.447708
	0.305	0.153302			0.159812			0.188703			0.190694			0.396699			0.449159
	0.306	0.15378			0.160314			0.189303			0.191295			0.397978			0.45061
	0.307	0.154259			0.160816			0.189903			0.191897			0.399257			0.452061
	0.308	0.154738			0.161318			0.190503			0.192498			0.400536			0.453512
	0.309	0.155216			0.161821			0.191103			0.1931			0.401815			0.454963
	0.31	0.155695			0.162323			0.191703			0.193701			0.403094			0.456414
	0.311	0.156174			0.162825			0.192303			0.194302			0.404373			0.457865
	0.312	0.156652			0.163328			0.192903			0.194904			0.405652			0.459316
	0.313	0.157131			0.16383			0.193503			0.195505			0.406931			0.460767
	0.314	0.15761			0.164332			0.194103			0.196107			0.40821			0.462218
	0.315	0.158089			0.164835			0.194704			0.196708			0.409489			0.463669
	0.316	0.158567			0.165337			0.195304			0.197309			0.410768			0.46512
	0.317	0.159046			0.165839			0.195904			0.197911			0.412047			0.466571
	0.318	0.159525			0.166341			0.196504			0.198512			0.413326			0.468022
	0.319	0.160003			0.166844			0.197104			0.199114			0.414605			0.469473
	0.32	0.160482			0.167346			0.197704			0.199715			0.415884			0.470924
	0.321	0.160961			0.167848			0.198304			0.200316			0.417163			0.472375
	0.322	0.161439			0.168351			0.198904			0.200918			0.418442			0.473826
	0.323	0.161918			0.168853			0.199504			0.201519			0.419721			0.475277
	0.324	0.162397			0.169355			0.200104			0.202121			0.421			0.476728
	0.325	0.162876			0.169858			0.200705			0.202722			0.422279			0.478179
	0.326	0.163354			0.17036			0.201305			0.203323			0.423558			0.47963
	0.327	0.163833			0.170862			0.201905			0.203925			0.424837			0.481081
	0.328	0.164312			0.171364			0.202505			0.204526			0.426116			0.482532
	0.329	0.16479			0.171867			0.203105			0.205128			0.427395			0.483983
	0.33	0.165269			0.172369			0.203705			0.205729			0.428674			0.485434
	0.331	0.165748			0.172871			0.204305			0.20633			0.429953			0.486885
	0.332	0.166226			0.173374			0.204905			0.206932			0.431232			0.488336
	0.333	0.166705			0.173876			0.205505			0.207533			0.432511			0.489787
	0.334	0.167184			0.174378			0.206105			0.208135			0.43379			0.491238
	0.335	0.167663			0.174881			0.206706			0.208736			0.435069			0.492689
	0.336	0.168141			0.175383			0.207306			0.209337			0.436348			0.49414
	0.337	0.16862			0.175885			0.207906			0.209939			0.437627			0.495591
	0.338	0.169099			0.176387			0.208506			0.21054			0.438906			0.497042
	0.339	0.169577			0.17689			0.209106			0.211142			0.440185			0.498493
	0.34	0.170056			0.177392			0.209706			0.211743			0.441464			0.499944
	0.341	0.170535			0.177894			0.210306			0.212344			0.442743			0.501395
	0.342	0.171013			0.178397			0.210906			0.212946			0.444022			0.502846
	0.343	0.171492			0.178899			0.211506			0.213547			0.445301			0.504297
	0.344	0.171971			0.179401			0.212106			0.214149			0.44658			0.505748
	0.345	0.17245			0.179904			0.212707			0.21475			0.447859			0.507199
	0.346	0.172928			0.180406			0.213307			0.215351			0.449138			0.50865
	0.347	0.173407			0.180908			0.213907			0.215953			0.450417			0.510101
	0.348	0.173886			0.18141			0.214507			0.216554			0.451696			0.511552
	0.349	0.174364			0.181913			0.215107			0.217156			0.452975			0.513003
	0.35	0.174843			0.182415			0.215707			0.217757			0.454254			0.514454
	0.351	0.175322			0.182917			0.216307			0.218358			0.455533			0.515905
	0.352	0.1758			0.18342			0.216907			0.21896			0.456812			0.517356
	0.353	0.176279			0.183922			0.217507			0.219561			0.458091			0.518807
	0.354	0.176758			0.184424			0.218107			0.220163			0.45937			0.520258
	0.355	0.177237			0.184927			0.218708			0.220764			0.460649			0.521709
	0.356	0.177715			0.185429			0.219308			0.221365			0.461928			0.52316
	0.357	0.178194			0.185931			0.219908			0.221967			0.463207			0.524611
	0.358	0.178673			0.186433			0.220508			0.222568			0.464486			0.526062
	0.359	0.179151			0.186936			0.221108			0.22317			0.465765			0.527513
	0.36	0.17963			0.187438			0.221708			0.223771			0.467044			0.528964
	0.361	0.180109			0.18794			0.222308			0.224372			0.468323			0.530415
	0.362	0.180587			0.188443			0.222908			0.224974			0.469602			0.531866
	0.363	0.181066			0.188945			0.223508			0.225575			0.470881			0.533317
	0.364	0.181545			0.189447			0.224108			0.226177			0.47216			0.534768
	0.365	0.182024			0.18995			0.224709			0.226778			0.473439			0.536219
	0.366	0.182502			0.190452			0.225309			0.227379			0.474718			0.53767
	0.367	0.182981			0.190954			0.225909			0.227981			0.475997			0.539121
	0.368	0.18346			0.191456			0.226509			0.228582			0.477276			0.540572
	0.369	0.183938			0.191959			0.227109			0.229184			0.478555			0.542023
	0.37	0.184417			0.192461			0.227709			0.229785			0.479834			0.543474
	0.371	0.184896			0.192963			0.228309			0.230386			0.481113			0.544925
	0.372	0.185374			0.193466			0.228909			0.230988			0.482392			0.546376
	0.373	0.185853			0.193968			0.229509			0.231589			0.483671			0.547827
	0.374	0.186332			0.19447			0.230109			0.232191			0.48495			0.549278
	0.375	0.186811			0.194973			0.23071			0.232792			0.486229			0.550729
	0.376	0.187289			0.195475			0.23131			0.233393			0.487508			0.55218
	0.377	0.187768			0.195977			0.23191			0.233995			0.488787			0.553631
	0.378	0.188247			0.196479			0.23251			0.234596			0.490066			0.555082
	0.379	0.188725			0.196982			0.23311			0.235198			0.491345			0.556533
	0.38	0.189204			0.197484			0.23371			0.235799			0.492624			0.557984
	0.381	0.189683			0.197986			0.23431			0.2364			0.493903			0.559435
	0.382	0.190161			0.198489			0.23491			0.237002			0.495182			0.560886
	0.383	0.19064			0.198991			0.23551			0.237603			0.496461			0.562337
	0.384	0.191119			0.199493			0.23611			0.238205			0.49774			0.563788
	0.385	0.191598			0.199996			0.236711			0.238806			0.499019			0.565239
	0.386	0.192076			0.200498			0.237311			0.239407			0.500298			0.56669
	0.387	0.192555			0.201			0.237911			0.240009			0.501577			0.568141
	0.388	0.193034			0.201502			0.238511			0.24061			0.502856			0.569592
	0.389	0.193512			0.202005			0.239111			0.241212			0.504135			0.571043
	0.39	0.193991			0.202507			0.239711			0.241813			0.505414			0.572494
	0.391	0.19447			0.203009			0.240311			0.242414			0.506693			0.573945
	0.392	0.194948			0.203512			0.240911			0.243016			0.507972			0.575396
	0.393	0.195427			0.204014			0.241511			0.243617			0.509251			0.576847
	0.394	0.195906			0.204516			0.242111			0.244219			0.51053			0.578298
	0.395	0.196385			0.205019			0.242712			0.24482			0.511809			0.579749
	0.396	0.196863			0.205521			0.243312			0.245421			0.513088			0.5812
	0.397	0.197342			0.206023			0.243912			0.246023			0.514367			0.582651
	0.398	0.197821			0.206525			0.244512			0.246624			0.515646			0.584102
	0.399	0.198299			0.207028			0.245112			0.247226			0.516925			0.585553
	0.4	0.198778			0.20753			0.245712			0.247827			0.518204			0.587004
	0.401	0.199257			0.208032			0.246312			0.248428			0.519483			0.588455
	0.402	0.199735			0.208535			0.246912			0.24903			0.520762			0.589906
	0.403	0.200214			0.209037			0.247512			0.249631			0.522041			0.591357
	0.404	0.200693			0.209539			0.248112			0.250233			0.52332			0.592808
	0.405	0.201172			0.210042			0.248713			0.250834			0.524599			0.594259
	0.406	0.20165			0.210544			0.249313			0.251435			0.525878			0.59571
	0.407	0.202129			0.211046			0.249913			0.252037			0.527157			0.597161
	0.408	0.202608			0.211548			0.250513			0.252638			0.528436			0.598612
	0.409	0.203086			0.212051			0.251113			0.25324			0.529715			0.600063
	0.41	0.203565			0.212553			0.251713			0.253841			0.530994			0.601514
	0.411	0.204044			0.213055			0.252313			0.254442			0.532273			0.602965
	0.412	0.204522			0.213558			0.252913			0.255044			0.533552			0.604416
	0.413	0.205001			0.21406			0.253513			0.255645			0.534831			0.605867
	0.414	0.20548			0.214562			0.254113			0.256247			0.53611			0.607318
	0.415	0.205959			0.215065			0.254714			0.256848			0.537389			0.608769
	0.416	0.206437			0.215567			0.255314			0.257449			0.538668			0.61022
	0.417	0.206916			0.216069			0.255914			0.258051			0.539947			0.611671
	0.418	0.207395			0.216571			0.256514			0.258652			0.541226			0.613122
	0.419	0.207873			0.217074			0.257114			0.259254			0.542505			0.614573
	0.42	0.208352			0.217576			0.257714			0.259855			0.543784			0.616024
	0.421	0.208831			0.218078			0.258314			0.260456			0.545063			0.617475
	0.422	0.209309			0.218581			0.258914			0.261058			0.546342			0.618926
	0.423	0.209788			0.219083			0.259514			0.261659			0.547621			0.620377
	0.424	0.210267			0.219585			0.260114			0.262261			0.5489			0.621828
	0.425	0.210746			0.220088			0.260715			0.262862			0.550179			0.623279
	0.426	0.211224			0.22059			0.261315			0.263463			0.551458			0.62473
	0.427	0.211703			0.221092			0.261915			0.264065			0.552737			0.626181
	0.428	0.212182			0.221594			0.262515			0.264666			0.554016			0.627632
	0.429	0.21266			0.222097			0.263115			0.265268			0.555295			0.629083
	0.43	0.213139			0.222599			0.263715			0.265869			0.556574			0.630534
	0.431	0.213618			0.223101			0.264315			0.26647			0.557853			0.631985
	0.432	0.214096			0.223604			0.264915			0.267072			0.559132			0.633436
	0.433	0.214575			0.224106			0.265515			0.267673			0.560411			0.634887
	0.434	0.215054			0.224608			0.266115			0.268275			0.56169			0.636338
	0.435	0.215533			0.225111			0.266716			0.268876			0.562969			0.637789
	0.436	0.216011			0.225613			0.267316			0.269477			0.564248			0.63924
	0.437	0.21649			0.226115			0.267916			0.270079			0.565527			0.640691
	0.438	0.216969			0.226617			0.268516			0.27068			0.566806			0.642142
	0.439	0.217447			0.22712			0.269116			0.271282			0.568085			0.643593
	0.44	0.217926			0.227622			0.269716			0.271883			0.569364			0.645044
	0.441	0.218405			0.228124			0.270316			0.272484			0.570643			0.646495
	0.442	0.218883			0.228627			0.270916			0.273086			0.571922			0.647946
	0.443	0.219362			0.229129			0.271516			0.273687			0.573201			0.649397
	0.444	0.219841			0.229631			0.272116			0.274289			0.57448			0.650848
	0.445	0.22032			0.230134			0.272717			0.27489			0.575759			0.652299
	0.446	0.220798			0.230636			0.273317			0.275491			0.577038			0.65375
	0.447	0.221277			0.231138			0.273917			0.276093			0.578317			0.655201
	0.448	0.221756			0.23164			0.274517			0.276694			0.579596			0.656652
	0.449	0.222234			0.232143			0.275117			0.277296			0.580875			0.658103
	0.45	0.222713			0.232645			0.275717			0.277897			0.582154			0.659554
	0.451	0.223192			0.233147			0.276317			0.278498			0.583433			0.661005
	0.452	0.22367			0.23365			0.276917			0.2791			0.584712			0.662456
	0.453	0.224149			0.234152			0.277517			0.279701			0.585991			0.663907
	0.454	0.224628			0.234654			0.278117			0.280303			0.58727			0.665358
	0.455	0.225107			0.235157			0.278718			0.280904			0.588549			0.666809
	0.456	0.225585			0.235659			0.279318			0.281505			0.589828			0.66826
	0.457	0.226064			0.236161			0.279918			0.282107			0.591107			0.669711
	0.458	0.226543			0.236663			0.280518			0.282708			0.592386			0.671162
	0.459	0.227021			0.237166			0.281118			0.28331			0.593665			0.672613
	0.46	0.2275			0.237668			0.281718			0.283911			0.594944			0.674064
	0.461	0.227979			0.23817			0.282318			0.284512			0.596223			0.675515
	0.462	0.228457			0.238673			0.282918			0.285114			0.597502			0.676966
	0.463	0.228936			0.239175			0.283518			0.285715			0.598781			0.678417
	0.464	0.229415			0.239677			0.284118			0.286317			0.60006			0.679868
	0.465	0.229894			0.24018			0.284719			0.286918			0.601339			0.681319
	0.466	0.230372			0.240682			0.285319			0.287519			0.602618			0.68277
	0.467	0.230851			0.241184			0.285919			0.288121			0.603897			0.684221
	0.468	0.23133			0.241686			0.286519			0.288722			0.605176			0.685672
	0.469	0.231808			0.242189			0.287119			0.289324			0.606455			0.687123
	0.47	0.232287			0.242691			0.287719			0.289925			0.607734			0.688574
	0.471	0.232766			0.243193			0.288319			0.290526			0.609013			0.690025
	0.472	0.233244			0.243696			0.288919			0.291128			0.610292			0.691476
	0.473	0.233723			0.244198			0.289519			0.291729			0.611571			0.692927
	0.474	0.234202			0.2447			0.290119			0.292331			0.61285			0.694378
	0.475	0.234681			0.245203			0.29072			0.292932			0.614129			0.695829
	0.476	0.235159			0.245705			0.29132			0.293533			0.615408			0.69728
	0.477	0.235638			0.246207			0.29192			0.294135			0.616687			0.698731
	0.478	0.236117			0.246709			0.29252			0.294736			0.617966			0.700182
	0.479	0.236595			0.247212			0.29312			0.295338			0.619245			0.701633
	0.48	0.237074			0.247714			0.29372			0.295939			0.620524			0.703084
	0.481	0.237553			0.248216			0.29432			0.29654			0.621803			0.704535
	0.482	0.238031			0.248719			0.29492			0.297142			0.623082			0.705986
	0.483	0.23851			0.249221			0.29552			0.297743			0.624361			0.707437
	0.484	0.238989			0.249723			0.29612			0.298345			0.62564			0.708888
	0.485	0.239468			0.250226			0.296721			0.298946			0.626919			0.710339
	0.486	0.239946			0.250728			0.297321			0.299547			0.628198			0.71179
	0.487	0.240425			0.25123			0.297921			0.300149			0.629477			0.713241
	0.488	0.240904			0.251732			0.298521			0.30075			0.630756			0.714692
	0.489	0.241382			0.252235			0.299121			0.301352			0.632035			0.716143
	0.49	0.241861			0.252737			0.299721			0.301953			0.633314			0.717594
	0.491	0.24234			0.253239			0.300321			0.302554			0.634593			0.719045
	0.492	0.242818			0.253742			0.300921			0.303156			0.635872			0.720496
	0.493	0.243297			0.254244			0.301521			0.303757			0.637151			0.721947
	0.494	0.243776			0.254746			0.302121			0.304359			0.63843			0.723398
	0.495	0.244255			0.255249			0.302722			0.30496			0.639709			0.724849
	0.496	0.244733			0.255751			0.303322			0.305561			0.640988			0.7263
	0.497	0.245212			0.256253			0.303922			0.306163			0.642267			0.727751
	0.498	0.245691			0.256755			0.304522			0.306764			0.643546			0.729202
	0.499	0.246169			0.257258			0.305122			0.307366			0.644825			0.730653
	0.5	0.246648			0.25776			0.305722			0.307967			0.646104			0.732104
	0.501	0.247127			0.258262			0.306322			0.308568			0.647383			0.733555
	0.502	0.247605			0.258765			0.306922			0.30917			0.648662			0.735006
	0.503	0.248084			0.259267			0.307522			0.309771			0.649941			0.736457
	0.504	0.248563			0.259769			0.308122			0.310373			0.65122			0.737908
	0.505	0.249042			0.260272			0.308723			0.310974			0.652499			0.739359
	0.506	0.24952			0.260774			0.309323			0.311575			0.653778			0.74081
	0.507	0.249999			0.261276			0.309923			0.312177			0.655057			0.742261
	0.508	0.250478			0.261778			0.310523			0.312778			0.656336			0.743712
	0.509	0.250956			0.262281			0.311123			0.31338			0.657615			0.745163
	0.51	0.251435			0.262783			0.311723			0.313981			0.658894			0.746614
	0.511	0.251914			0.263285			0.312323			0.314582			0.660173			0.748065
	0.512	0.252392			0.263788			0.312923			0.315184			0.661452			0.749516
	0.513	0.252871			0.26429			0.313523			0.315785			0.662731			0.750967
	0.514	0.25335			0.264792			0.314123			0.316387			0.66401			0.752418
	0.515	0.253829			0.265295			0.314724			0.316988			0.665289			0.753869
	0.516	0.254307			0.265797			0.315324			0.317589			0.666568			0.75532
	0.517	0.254786			0.266299			0.315924			0.318191			0.667847			0.756771
	0.518	0.255265			0.266801			0.316524			0.318792			0.669126			0.758222
	0.519	0.255743			0.267304			0.317124			0.319394			0.670405			0.759673
	0.52	0.256222			0.267806			0.317724			0.319995			0.671684			0.761124
	0.521	0.256701			0.268308			0.318324			0.320596			0.672963			0.762575
	0.522	0.257179			0.268811			0.318924			0.321198			0.674242			0.764026
	0.523	0.257658			0.269313			0.319524			0.321799			0.675521			0.765477
	0.524	0.258137			0.269815			0.320124			0.322401			0.6768			0.766928
	0.525	0.258616			0.270318			0.320725			0.323002			0.678079			0.768379
	0.526	0.259094			0.27082			0.321325			0.323603			0.679358			0.76983
	0.527	0.259573			0.271322			0.321925			0.324205			0.680637			0.771281
	0.528	0.260052			0.271824			0.322525			0.324806			0.681916			0.772732
	0.529	0.26053			0.272327			0.323125			0.325408			0.683195			0.774183
	0.53	0.261009			0.272829			0.323725			0.326009			0.684474			0.775634
	0.531	0.261488			0.273331			0.324325			0.32661			0.685753			0.777085
	0.532	0.261966			0.273834			0.324925			0.327212			0.687032			0.778536
	0.533	0.262445			0.274336			0.325525			0.327813			0.688311			0.779987
	0.534	0.262924			0.274838			0.326125			0.328415			0.68959			0.781438
	0.535	0.263403			0.275341			0.326726			0.329016			0.690869			0.782889
	0.536	0.263881			0.275843			0.327326			0.329617			0.692148			0.78434
	0.537	0.26436			0.276345			0.327926			0.330219			0.693427			0.785791
	0.538	0.264839			0.276847			0.328526			0.33082			0.694706			0.787242
	0.539	0.265317			0.27735			0.329126			0.331422			0.695985			0.788693
	0.54	0.265796			0.277852			0.329726			0.332023			0.697264			0.790144
	0.541	0.266275			0.278354			0.330326			0.332624			0.698543			0.791595
	0.542	0.266753			0.278857			0.330926			0.333226			0.699822			0.793046
	0.543	0.267232			0.279359			0.331526			0.333827			0.701101			0.794497
	0.544	0.267711			0.279861			0.332126			0.334429			0.70238			0.795948
	0.545	0.26819			0.280364			0.332727			0.33503			0.703659			0.797399
	0.546	0.268668			0.280866			0.333327			0.335631			0.704938			0.79885
	0.547	0.269147			0.281368			0.333927			0.336233			0.706217			0.800301
	0.548	0.269626			0.28187			0.334527			0.336834			0.707496			0.801752
	0.549	0.270104			0.282373			0.335127			0.337436			0.708775			0.803203
	0.55	0.270583			0.282875			0.335727			0.338037			0.710054			0.804654
	0.551	0.271062			0.283377			0.336327			0.338638			0.711333			0.806105
	0.552	0.27154			0.28388			0.336927			0.33924			0.712612			0.807556
	0.553	0.272019			0.284382			0.337527			0.339841			0.713891			0.809007
	0.554	0.272498			0.284884			0.338127			0.340443			0.71517			0.810458
	0.555	0.272977			0.285387			0.338728			0.341044			0.716449			0.811909
	0.556	0.273455			0.285889			0.339328			0.341645			0.717728			0.81336
	0.557	0.273934			0.286391			0.339928			0.342247			0.719007			0.814811
	0.558	0.274413			0.286893			0.340528			0.342848			0.720286			0.816262
	0.559	0.274891			0.287396			0.341128			0.34345			0.721565			0.817713
	0.56	0.27537			0.287898			0.341728			0.344051			0.722844			0.819164
	0.561	0.275849			0.2884			0.342328			0.344652			0.724123			0.820615
	0.562	0.276327			0.288903			0.342928			0.345254			0.725402			0.822066
	0.563	0.276806			0.289405			0.343528			0.345855			0.726681			0.823517
	0.564	0.277285			0.289907			0.344128			0.346457			0.72796			0.824968
	0.565	0.277764			0.29041			0.344729			0.347058			0.729239			0.826419
	0.566	0.278242			0.290912			0.345329			0.347659			0.730518			0.82787
	0.567	0.278721			0.291414			0.345929			0.348261			0.731797			0.829321
	0.568	0.2792			0.291916			0.346529			0.348862			0.733076			0.830772
	0.569	0.279678			0.292419			0.347129			0.349464			0.734355			0.832223
	0.57	0.280157			0.292921			0.347729			0.350065			0.735634			0.833674
	0.571	0.280636			0.293423			0.348329			0.350666			0.736913			0.835125
	0.572	0.281114			0.293926			0.348929			0.351268			0.738192			0.836576
	0.573	0.281593			0.294428			0.349529			0.351869			0.739471			0.838027
	0.574	0.282072			0.29493			0.350129			0.352471			0.74075			0.839478
	0.575	0.282551			0.295433			0.35073			0.353072			0.742029			0.840929
	0.576	0.283029			0.295935			0.35133			0.353673			0.743308			0.84238
	0.577	0.283508			0.296437			0.35193			0.354275			0.744587			0.843831
	0.578	0.283987			0.296939			0.35253			0.354876			0.745866			0.845282
	0.579	0.284465			0.297442			0.35313			0.355478			0.747145			0.846733
	0.58	0.284944			0.297944			0.35373			0.356079			0.748424			0.848184
	0.581	0.285423			0.298446			0.35433			0.35668			0.749703			0.849635
	0.582	0.285901			0.298949			0.35493			0.357282			0.750982			0.851086
	0.583	0.28638			0.299451			0.35553			0.357883			0.752261			0.852537
	0.584	0.286859			0.299953			0.35613			0.358485			0.75354			0.853988
	0.585	0.287338			0.300456			0.356731			0.359086			0.754819			0.855439
	0.586	0.287816			0.300958			0.357331			0.359687			0.756098			0.85689
	0.587	0.288295			0.30146			0.357931			0.360289			0.757377			0.858341
	0.588	0.288774			0.301962			0.358531			0.36089			0.758656			0.859792
	0.589	0.289252			0.302465			0.359131			0.361492			0.759935			0.861243
	0.59	0.289731			0.302967			0.359731			0.362093			0.761214			0.862694
	0.591	0.29021			0.303469			0.360331			0.362694			0.762493			0.864145
	0.592	0.290688			0.303972			0.360931			0.363296			0.763772			0.865596
	0.593	0.291167			0.304474			0.361531			0.363897			0.765051			0.867047
	0.594	0.291646			0.304976			0.362131			0.364499			0.76633			0.868498
	0.595	0.292125			0.305479			0.362732			0.3651			0.767609			0.869949
	0.596	0.292603			0.305981			0.363332			0.365701			0.768888			0.8714
	0.597	0.293082			0.306483			0.363932			0.366303			0.770167			0.872851
	0.598	0.293561			0.306985			0.364532			0.366904			0.771446			0.874302
	0.599	0.294039			0.307488			0.365132			0.367506			0.772725			0.875753
	0.6	0.294518			0.30799			0.365732			0.368107			0.774004			0.877204
	0.601	0.294997			0.308492			0.366332			0.368708			0.775283			0.878655
	0.602	0.295475			0.308995			0.366932			0.36931			0.776562			0.880106
	0.603	0.295954			0.309497			0.367532			0.369911			0.777841			0.881557
	0.604	0.296433			0.309999			0.368132			0.370513			0.77912			0.883008
	0.605	0.296912			0.310502			0.368733			0.371114			0.780399			0.884459
	0.606	0.29739			0.311004			0.369333			0.371715			0.781678			0.88591
	0.607	0.297869			0.311506			0.369933			0.372317			0.782957			0.887361
	0.608	0.298348			0.312008			0.370533			0.372918			0.784236			0.888812
	0.609	0.298826			0.312511			0.371133			0.37352			0.785515			0.890263
	0.61	0.299305			0.313013			0.371733			0.374121			0.786794			0.891714
	0.611	0.299784			0.313515			0.372333			0.374722			0.788073			0.893165
	0.612	0.300262			0.314018			0.372933			0.375324			0.789352			0.894616
	0.613	0.300741			0.31452			0.373533			0.375925			0.790631			0.896067
	0.614	0.30122			0.315022			0.374133			0.376527			0.79191			0.897518
	0.615	0.301699			0.315525			0.374734			0.377128			0.793189			0.898969
	0.616	0.302177			0.316027			0.375334			0.377729			0.794468			0.90042
	0.617	0.302656			0.316529			0.375934			0.378331			0.795747			0.901871
	0.618	0.303135			0.317031			0.376534			0.378932			0.797026			0.903322
	0.619	0.303613			0.317534			0.377134			0.379534			0.798305			0.904773
	0.62	0.304092			0.318036			0.377734			0.380135			0.799584			0.906224
	0.621	0.304571			0.318538			0.378334			0.380736			0.800863			0.907675
	0.622	0.305049			0.319041			0.378934			0.381338			0.802142			0.909126
	0.623	0.305528			0.319543			0.379534			0.381939			0.803421			0.910577
	0.624	0.306007			0.320045			0.380134			0.382541			0.8047			0.912028
	0.625	0.306486			0.320548			0.380735			0.383142			0.805979			0.913479
	0.626	0.306964			0.32105			0.381335			0.383743			0.807258			0.91493
	0.627	0.307443			0.321552			0.381935			0.384345			0.808537			0.916381
	0.628	0.307922			0.322054			0.382535			0.384946			0.809816			0.917832
	0.629	0.3084			0.322557			0.383135			0.385548			0.811095			0.919283
	0.63	0.308879			0.323059			0.383735			0.386149			0.812374			0.920734
	0.631	0.309358			0.323561			0.384335			0.38675			0.813653			0.922185
	0.632	0.309836			0.324064			0.384935			0.387352			0.814932			0.923636
	0.633	0.310315			0.324566			0.385535			0.387953			0.816211			0.925087
	0.634	0.310794			0.325068			0.386135			0.388555			0.81749			0.926538
	0.635	0.311273			0.325571			0.386736			0.389156			0.818769			0.927989
	0.636	0.311751			0.326073			0.387336			0.389757			0.820048			0.92944
	0.637	0.31223			0.326575			0.387936			0.390359			0.821327			0.930891
	0.638	0.312709			0.327077			0.388536			0.39096			0.822606			0.932342
	0.639	0.313187			0.32758			0.389136			0.391562			0.823885			0.933793
	0.64	0.313666			0.328082			0.389736			0.392163			0.825164			0.935244
	0.641	0.314145			0.328584			0.390336			0.392764			0.826443			0.936695
	0.642	0.314623			0.329087			0.390936			0.393366			0.827722			0.938146
	0.643	0.315102			0.329589			0.391536			0.393967			0.829001			0.939597
	0.644	0.315581			0.330091			0.392136			0.394569			0.83028			0.941048
	0.645	0.31606			0.330594			0.392737			0.39517			0.831559			0.942499
	0.646	0.316538			0.331096			0.393337			0.395771			0.832838			0.94395
	0.647	0.317017			0.331598			0.393937			0.396373			0.834117			0.945401
	0.648	0.317496			0.3321			0.394537			0.396974			0.835396			0.946852
	0.649	0.317974			0.332603			0.395137			0.397576			0.836675			0.948303
	0.65	0.318453			0.333105			0.395737			0.398177			0.837954			0.949754
	0.651	0.318932			0.333607			0.396337			0.398778			0.839233			0.951205
	0.652	0.31941			0.33411			0.396937			0.39938			0.840512			0.952656
	0.653	0.319889			0.334612			0.397537			0.399981			0.841791			0.954107
	0.654	0.320368			0.335114			0.398137			0.400583			0.84307			0.955558
	0.655	0.320847			0.335617			0.398738			0.401184			0.844349			0.957009
	0.656	0.321325			0.336119			0.399338			0.401785			0.845628			0.95846
	0.657	0.321804			0.336621			0.399938			0.402387			0.846907			0.959911
	0.658	0.322283			0.337123			0.400538			0.402988			0.848186			0.961362
	0.659	0.322761			0.337626			0.401138			0.40359			0.849465			0.962813
	0.66	0.32324			0.338128			0.401738			0.404191			0.850744			0.964264
	0.661	0.323719			0.33863			0.402338			0.404792			0.852023			0.965715
	0.662	0.324197			0.339133			0.402938			0.405394			0.853302			0.967166
	0.663	0.324676			0.339635			0.403538			0.405995			0.854581			0.968617
	0.664	0.325155			0.340137			0.404138			0.406597			0.85586			0.970068
	0.665	0.325634			0.34064			0.404739			0.407198			0.857139			0.971519
	0.666	0.326112			0.341142			0.405339			0.407799			0.858418			0.97297
	0.667	0.326591			0.341644			0.405939			0.408401			0.859697			0.974421
	0.668	0.32707			0.342146			0.406539			0.409002			0.860976			0.975872
	0.669	0.327548			0.342649			0.407139			0.409604			0.862255			0.977323
	0.67	0.328027			0.343151			0.407739			0.410205			0.863534			0.978774
	0.671	0.328506			0.343653			0.408339			0.410806			0.864813			0.980225
	0.672	0.328984			0.344156			0.408939			0.411408			0.866092			0.981676
	0.673	0.329463			0.344658			0.409539			0.412009			0.867371			0.983127
	0.674	0.329942			0.34516			0.410139			0.412611			0.86865			0.984578
	0.675	0.330421			0.345663			0.41074			0.413212			0.869929			0.986029
	0.676	0.330899			0.346165			0.41134			0.413813			0.871208			0.98748
	0.677	0.331378			0.346667			0.41194			0.414415			0.872487			0.988931
	0.678	0.331857			0.347169			0.41254			0.415016			0.873766			0.990382
	0.679	0.332335			0.347672			0.41314			0.415618			0.875045			0.991833
	0.68	0.332814			0.348174			0.41374			0.416219			0.876324			0.993284
	0.681	0.333293			0.348676			0.41434			0.41682			0.877603			0.994735
	0.682	0.333771			0.349179			0.41494			0.417422			0.878882			0.996186
	0.683	0.33425			0.349681			0.41554			0.418023			0.880161			0.997637
	0.684	0.334729			0.350183			0.41614			0.418625			0.88144			0.999088
	0.685	0.335208			0.350686			0.416741			0.419226			0.882719			1.00054
	0.686	0.335686			0.351188			0.417341			0.419827			0.883998			1.00199
	0.687	0.336165			0.35169			0.417941			0.420429			0.885277			1.00344
	0.688	0.336644			0.352192			0.418541			0.42103			0.886556			1.00489
	0.689	0.337122			0.352695			0.419141			0.421632			0.887835			1.00634
	0.69	0.337601			0.353197			0.419741			0.422233			0.889114			1.00779
	0.691	0.33808			0.353699			0.420341			0.422834			0.890393			1.00925
	0.692	0.338558			0.354202			0.420941			0.423436			0.891672			1.0107
	0.693	0.339037			0.354704			0.421541			0.424037			0.892951			1.01215
	0.694	0.339516			0.355206			0.422141			0.424639			0.89423			1.0136
	0.695	0.339995			0.355709			0.422742			0.42524			0.895509			1.01505
	0.696	0.340473			0.356211			0.423342			0.425841			0.896788			1.0165
	0.697	0.340952			0.356713			0.423942			0.426443			0.898067			1.01795
	0.698	0.341431			0.357215			0.424542			0.427044			0.899346			1.0194
	0.699	0.341909			0.357718			0.425142			0.427646			0.900625			1.02085
	0.7	0.342388			0.35822			0.425742			0.428247			0.901904			1.0223
	0.701	0.342867			0.358722			0.426342			0.428848			0.903183			1.02376
	0.702	0.343345			0.359225			0.426942			0.42945			0.904462			1.02521
	0.703	0.343824			0.359727			0.427542			0.430051			0.905741			1.02666
	0.704	0.344303			0.360229			0.428142			0.430653			0.90702			1.02811
	0.705	0.344782			0.360732			0.428743			0.431254			0.908299			1.02956
	0.706	0.34526			0.361234			0.429343			0.431855			0.909578			1.03101
	0.707	0.345739			0.361736			0.429943			0.432457			0.910857			1.03246
	0.708	0.346218			0.362238			0.430543			0.433058			0.912136			1.03391
	0.709	0.346696			0.362741			0.431143			0.43366			0.913415			1.03536
	0.71	0.347175			0.363243			0.431743			0.434261			0.914694			1.03681
	0.711	0.347654			0.363745			0.432343			0.434862			0.915973			1.03827
	0.712	0.348132			0.364248			0.432943			0.435464			0.917252			1.03972
	0.713	0.348611			0.36475			0.433543			0.436065			0.918531			1.04117
	0.714	0.34909			0.365252			0.434143			0.436667			0.91981			1.04262
	0.715	0.349569			0.365755			0.434744			0.437268			0.921089			1.04407
	0.716	0.350047			0.366257			0.435344			0.437869			0.922368			1.04552
	0.717	0.350526			0.366759			0.435944			0.438471			0.923647			1.04697
	0.718	0.351005			0.367261			0.436544			0.439072			0.924926			1.04842
	0.719	0.351483			0.367764			0.437144			0.439674			0.926205			1.04987
	0.72	0.351962			0.368266			0.437744			0.440275			0.927484			1.05132
	0.721	0.352441			0.368768			0.438344			0.440876			0.928763			1.05278
	0.722	0.352919			0.369271			0.438944			0.441478			0.930042			1.05423
	0.723	0.353398			0.369773			0.439544			0.442079			0.931321			1.05568
[truncated: 827 more rows]

## Sheet: Fig2F
	Dissociation kinetics of FM-ABD2 from F-actin upon competition with excess unlabeled ABD2
[truncated: 1,002 more rows]

[truncated: 21 more sheets: Fig2G, Fig3A, Fig3B, Fig3C, Fig4A, Fig4C, Fig4D, Fig4E, Fig4F, Fig5B, FigS1B, FigS1D, FigS1G, FigS1H, FigS1I, FigS2A, FigS2B, FigS3, FigS4B, FigS5 …]
